# Supplementary material for: Analysis of the Coptis chinensis genome reveals the diversification of protoberberine-type alkaloids
Source: Nat Commun. 2021 Jun 2;12:3276. doi: 10.1038/s41467-021-23611-0 (PMC8172641; doi:10.1038/s41467-021-23611-0)
Supplement: Supplementary file 2 — Supplementary Data [file 41467_2021_23611_MOESM2_ESM.xlsx]

## Sheet: Supplementary Data 1
Supplementary Data 1. Transposons identified which have genomic distribution close or within benzylisoquinoline alkaloid (BIA) functional genes.
Chromosome	Gene ID	Possible function	Start	End	TE name	TE type	Start	End
chr4	Cch00027002	N-methystylopine hydroxylase	26338341	26344670	rnd-4_family-106	LINE	26335457	26337157
chr4	Cch00027002	N-methystylopine hydroxylase	26338341	26344670	rnd-4_family-106	LINE	26337153	26337571
chr4	Cch00027002	N-methystylopine hydroxylase	26338341	26344670	rnd-4_family-370	LTR/Copia	26345429	26345530
chr4	Cch00027002	N-methystylopine hydroxylase	26338341	26344670	rnd-5_family-189	LTR/Gypsy	26341892	26342103
chr4	Cch00027002	N-methystylopine hydroxylase	26338341	26344670	rnd-5_family-189	LTR/Gypsy	26342072	26342118
chr2	Cch00007419	(S)-norcoclaurine synthase 1	2605126	2607727	rnd-4_family-106	LINE	2604336	2604831
chr2	Cch00013411	(S)-norcoclaurine synthase 1-like	2559335	2561497	DNA3-11_Mad	DNA	2558033	2558658
chr2	Cch00013411	(S)-norcoclaurine synthase 1-like	2559335	2561497	DNA3-11_Mad	DNA	2557929	2557966
chr2	Cch00013425	(S)-tetrahydroprotoberberine N-methyltransferase-like	2192038	2194483	Copia-6_PD-I	LTR/Copia	2189663	2191318
chr2	Cch00013436	(S)-norcoclaurine synthase 1 (truncated)	1604355	1605004	rnd-4_family-106	LINE	1603305	1603781
chr9	Cch00007097	salutaridinol 7-O-acetyltransferase-like	15095799	15104461	rnd-5_family-1458	LTR/Copia	15097288	15097415
chr9	Cch00007097	salutaridinol 7-O-acetyltransferase-like	15095799	15104461	rnd-5_family-1458	LTR/Copia	15096130	15096921
chr1	Cch00007337	(S)-norcoclaurine synthase 1 (truncated)	61067674	61068865	Copia-47_VV-I	LTR/Copia	61069764	61071775
chr1	Cch00034577	Protopine 6-hydroxylase	34846175	34847803	Copia-37_Pru-I	LTR/Copia	34845284	34845403
chr1	Cch00034577	Protopine 6-hydroxylase	34846175	34847803	Copia-37_Pru-I	LTR/Copia	34843362	34845038
chr3	Cch00008970	salutaridinol 7-O-acetyltransferase-like	101788109	101793115	rnd-4_family-361	LTR/Gypsy	101789208	101791169
chr3	Cch00008970	salutaridinol 7-O-acetyltransferase-like	101788109	101793115	rnd-4_family-361	LTR/Gypsy	101788961	101789174
chr3	Cch00030905	(S)-N-methylcoclaurine 3'-hydroxylase-like (truncated)	119498081	119498683	rnd-4_family-1	LTR/Gypsy	119499916	119500388
chr3	Cch00030905	(S)-N-methylcoclaurine 3'-hydroxylase-like (truncated)	119498081	119498683	rnd-4_family-1	LTR/Gypsy	119499669	119499740
chr3	Cch00030905	(S)-N-methylcoclaurine 3'-hydroxylase-like (truncated)	119498081	119498683	rnd-4_family-1	LTR/Gypsy	119499507	119499583
chr3	Cch00026119	(S)-Coclaurine N-methyltransferase	1296557	1298693	rnd-4_family-106	LINE	1299546	1302204
chr3	Cch00026119	(S)-Coclaurine N-methyltransferase	1296557	1298693	COP21_I_MT-int	LTR/Copia	1293505	1295186
chr3	Cch00026118	(S)-Coclaurine N-methyltransferase (truncated)	1290777	1296356	COP21_I_MT-int	LTR/Copia	1292691	1293264
chr3	Cch00026118	(S)-Coclaurine N-methyltransferase (truncated)	1290777	1296356	COP21_I_MT-int	LTR/Copia	1293505	1295186
chr3	Cch00026118	(S)-Coclaurine N-methyltransferase (truncated)	1290777	1296356	rnd-4_family-298	LTR/Gypsy	1290362	1290771
chr3	Cch00026121	(S)-Coclaurine N-methyltransferase (truncated)	1357300	1362323	COP21_I_MT-int	LTR/Copia	1359237	1359808
chr3	Cch00026121	(S)-Coclaurine N-methyltransferase (truncated)	1357300	1362323	COP21_I_MT-int	LTR/Copia	1360080	1361729
chr3	Cch00026121	(S)-Coclaurine N-methyltransferase (truncated)	1357300	1362323	rnd-4_family-298	LTR/Gypsy	1356870	1357278
chr3	Cch00030325	Columbamine O-methyltransferase	110336639	110339613	rnd-4_family-1	LTR/Gypsy	110339806	110340808
chr5	Cch00004695	Columbamine O-methyltransferase	14642547	14643799	rnd-3_family-83	LTR/Gypsy	14644232	14644401
chr5	Cch00009771	Columbamine O-methyltransferase	6400067	6401568	rnd-4_family-298	LTR/Gypsy	6399489	6399763
chr5	Cch00009771	Columbamine O-methyltransferase	6400067	6401568	rnd-4_family-298	LTR/Gypsy	6398002	6399060
chr5	Cch00016107	(S)-norcoclaurine synthase 2 (truncated)	67146208	67147394	rnd-5_family-189	LTR/Gypsy	67148432	67148581
chr5	Cch00007650	salutaridinol 7-O-acetyltransferase-like	10698539	10699804	Gypsy-22_DWil-I	LTR/Gypsy	10700106	10700171
chr5	Cch00008491	(S)-norcoclaurine synthase 2 (truncated)	84911473	84916815	rnd-5_family-189	LTR/Gypsy	84917177	84917247
chr5	Cch00008491	(S)-norcoclaurine synthase 2 (truncated)	84911473	84916815	rnd-5_family-189	LTR/Gypsy	84917138	84917234
chr5	Cch00008491	(S)-norcoclaurine synthase 2 (truncated)	84911473	84916815	Gypsy6-PTR_I-int	LTR/Gypsy	84905940	84910280
chr5	Cch00012457	(S)-norcoclaurine synthase 1	6641631	6645571	rnd-4_family-269	LTR/Copia	6641226	6641751
chr5	Cch00019936	(S)-norcoclaurine synthase 2 (truncated)	81943635	81946048	Copia-33_FV-I	LTR/Copia	81946901	81948848
chr8	Cch00015082	(S)-norcoclaurine synthase 2 (truncated)	7036034	7037182	Copia-18_ST-I	LTR/Copia	7034003	7035614
chr8	Cch00015085	(S)-norcoclaurine synthase 2 (truncated)	7011485	7013406	Gypsy6-PTR_I-int	LTR/Gypsy	7014467	7018317
chr8	Cch00006576	(S)-N-methylcoclaurine 3'-hydroxylase-like (CYP80B1)	74748836	74750729	L1-7_Mad	LINE	74747565	74748016
Note: a BIA gene related TE was defined as if the TE has genomic distribution within the region 1.5 kb up- and downstream of a BIA gene.

## Sheet: Supplementary Data 2
Supplementary Data 2. Enriched KEGG pathways for gene families expanded in Coptis chinensis. The p values were computed based on two-sided hypergeometric test and corrected with Benjamini-Hochberg. The q values were calculated using the Benjamini-Hochberg procedure to account for multiple testing.
ID	Description	GeneRatio	BgRatio	pvalue	p.adjust	qvalue	geneID	Count	Hyperlink
ko00980	Metabolism of xenobiotics by cytochrome P450	30/731	89/9712	7.00896e-13	7.18418e-11	6.45562e-11	Cch00022225-RA/Cch00008164-RA/Cch00008165-RA/Cch00008167-RA/Cch00021533-RA/Cch00022231-RA/Cch00017067-RA/Cch00040285-RA/Cch00028092-RA/Cch00021745-RA/Cch00024559-RA/Cch00031022-RA/Cch00028090-RA/Cch00028091-RA/Cch00004156-RA/Cch00004159-RA/Cch00004155-RA/Cch00017015-RA/Cch00017016-RA/Cch00017017-RA/Cch00018162-RA/Cch00003650-RA/Cch00006056-RA/Cch00035829-RA/Cch00018530-RA/Cch00018531-RA/Cch000383…	30	http://www.genome.jp/kegg-bin/show_pathway?ko00980/K00799%09red/K00799%09red/K00799%09red/K00799%09red/K00799%09red/K00799%09red/K00799%09red/K00799%09red/K00799%09red/K00799%09red/K00799%09red/K00799%09red/K00799%09red/K00799%09red/K00799%09red/K00799%09red/K00799%09red/K00799%09red/K00799%09red/K00799%09red/K00799%09red/K00001%09red/K00001%09red/K00001%09red/K00799%09red/K00799%09red/K00799%09r…
ko00982	Drug metabolism - cytochrome P450	30/731	89/9712	7.00896e-13	7.18418e-11	6.45562e-11	Cch00022225-RA/Cch00008164-RA/Cch00008165-RA/Cch00008167-RA/Cch00021533-RA/Cch00022231-RA/Cch00017067-RA/Cch00040285-RA/Cch00028092-RA/Cch00021745-RA/Cch00024559-RA/Cch00031022-RA/Cch00028090-RA/Cch00028091-RA/Cch00004156-RA/Cch00004159-RA/Cch00004155-RA/Cch00017015-RA/Cch00017016-RA/Cch00017017-RA/Cch00018162-RA/Cch00003650-RA/Cch00006056-RA/Cch00035829-RA/Cch00018530-RA/Cch00018531-RA/Cch000383…	30	http://www.genome.jp/kegg-bin/show_pathway?ko00982/K00799%09red/K00799%09red/K00799%09red/K00799%09red/K00799%09red/K00799%09red/K00799%09red/K00799%09red/K00799%09red/K00799%09red/K00799%09red/K00799%09red/K00799%09red/K00799%09red/K00799%09red/K00799%09red/K00799%09red/K00799%09red/K00799%09red/K00799%09red/K00799%09red/K00001%09red/K00001%09red/K00001%09red/K00799%09red/K00799%09red/K00799%09r…
ko05204	Chemical carcinogenesis	27/731	81/9712	1.35512e-11	9.25998e-10	8.3209e-10	Cch00022225-RA/Cch00008164-RA/Cch00008165-RA/Cch00008167-RA/Cch00021533-RA/Cch00022231-RA/Cch00017067-RA/Cch00040285-RA/Cch00028092-RA/Cch00021745-RA/Cch00024559-RA/Cch00031022-RA/Cch00028090-RA/Cch00028091-RA/Cch00004156-RA/Cch00004159-RA/Cch00004155-RA/Cch00017015-RA/Cch00017016-RA/Cch00017017-RA/Cch00018162-RA/Cch00018530-RA/Cch00018531-RA/Cch00038395-RA/Cch00038393-RA/Cch00026301-RA/Cch000263…	27	http://www.genome.jp/kegg-bin/show_pathway?ko05204/K00799%09red/K00799%09red/K00799%09red/K00799%09red/K00799%09red/K00799%09red/K00799%09red/K00799%09red/K00799%09red/K00799%09red/K00799%09red/K00799%09red/K00799%09red/K00799%09red/K00799%09red/K00799%09red/K00799%09red/K00799%09red/K00799%09red/K00799%09red/K00799%09red/K00799%09red/K00799%09red/K00799%09red/K00799%09red/K00799%09red/K00799%09r…
ko00785	Lipoic acid metabolism	8/731	14/9712	1.98064e-06	0.000101508	9.12139e-05	Cch00009426-RA/Cch00009427-RA/Cch00024206-RA/Cch00027077-RA/Cch00021312-RA/Cch00014855-RA/Cch00037473-RA/Cch00038217-RA	8	http://www.genome.jp/kegg-bin/show_pathway?ko00785/K03801%09red/K03801%09red/K03801%09red/K03801%09red/K03644%09red/K03644%09red/K03644%09red/K03644%09red
ko03460	Fanconi anemia pathway	22/731	101/9712	4.43406e-06	0.000181797	0.00016336	Cch00010607-RA/Cch00025193-RA/Cch00034484-RA/Cch00034856-RA/Cch00000478-RA/Cch00017611-RA/Cch00024561-RA/Cch00035079-RA/Cch00020304-RA/Cch00033817-RA/Cch00001457-RA/Cch00010837-RA/Cch00031976-RA/Cch00032362-RA/Cch00036396-RA/Cch00028322-RA/Cch00034900-RA/Cch00008250-RA/Cch00026708-RA/Cch00026709-RA/Cch00009240-RA/Cch00027382-RA	22	http://www.genome.jp/kegg-bin/show_pathway?ko03460/K10739%09red/K10739%09red/K10739%09red/K10739%09red/K10891%09red/K10891%09red/K10891%09red/K10891%09red/K10891%09red/K15078%09red/K15078%09red/K10740%09red/K10740%09red/K10849%09red/K10849%09red/K10882%09red/K10882%09red/K06640%09red/K06640%09red/K06640%09red/K02350%09red/K02350%09red
ko00480	Glutathione metabolism	27/731	149/9712	1.50429e-05	0.000513967	0.000461844	Cch00022225-RA/Cch00008164-RA/Cch00008165-RA/Cch00008167-RA/Cch00021533-RA/Cch00022231-RA/Cch00017067-RA/Cch00040285-RA/Cch00028092-RA/Cch00021745-RA/Cch00024559-RA/Cch00031022-RA/Cch00028090-RA/Cch00028091-RA/Cch00004156-RA/Cch00004159-RA/Cch00004155-RA/Cch00017015-RA/Cch00017016-RA/Cch00017017-RA/Cch00018162-RA/Cch00018530-RA/Cch00018531-RA/Cch00038395-RA/Cch00038393-RA/Cch00026301-RA/Cch000263…	27	http://www.genome.jp/kegg-bin/show_pathway?ko00480/K00799%09red/K00799%09red/K00799%09red/K00799%09red/K00799%09red/K00799%09red/K00799%09red/K00799%09red/K00799%09red/K00799%09red/K00799%09red/K00799%09red/K00799%09red/K00799%09red/K00799%09red/K00799%09red/K00799%09red/K00799%09red/K00799%09red/K00799%09red/K00799%09red/K00799%09red/K00799%09red/K00799%09red/K00799%09red/K00799%09red/K00799%09r…
ko00511	Other glycan degradation	11/731	35/9712	3.17891e-05	0.000930966	0.000836555	Cch00003077-RA/Cch00003081-RA/Cch00003088-RA/Cch00004469-RA/Cch00006028-RA/Cch00006029-RA/Cch00016889-RA/Cch00028414-RA/Cch00028513-RA/Cch00036801-RA/Cch00037607-RA	11	http://www.genome.jp/kegg-bin/show_pathway?ko00511/K01191%09red/K01191%09red/K01191%09red/K01191%09red/K01191%09red/K01191%09red/K12309%09red/K17108%09red/K17108%09red/K01206%09red/K01206%09red
ko03020	RNA polymerase	18/731	93/9712	0.000165126	0.00402749	0.00361906	Cch00004256-RA/Cch00004268-RA/Cch00007803-RA/Cch00039548-RA/Cch00038735-RA/Cch00005889-RA/Cch00024885-RA/Cch00012845-RA/Cch00035776-RA/Cch00036473-RA/Cch00032758-RA/Cch00034675-RA/Cch00000044-RA/Cch00009077-RA/Cch00007317-RA/Cch00031087-RA/Cch00005627-RA/Cch00027394-RA	18	http://www.genome.jp/kegg-bin/show_pathway?ko03020/K03022%09red/K03022%09red/K03022%09red/K03022%09red/K03022%09red/K03043%09red/K03043%09red/K03043%09red/K03010%09red/K03010%09red/K03012%09red/K03012%09red/K03020%09red/K03020%09red/K03015%09red/K03015%09red/K03046%09red/K03043%09red
ko03022	Basal transcription factors	19/731	102/9712	0.000186094	0.00402749	0.00361906	Cch00020581-RA/Cch00020584-RA/Cch00020585-RA/Cch00020586-RA/Cch00020580-RA/Cch00005581-RA/Cch00002791-RA/Cch00016221-RA/Cch00031774-RA/Cch00010070-RA/Cch00026659-RA/Cch00030885-RA/Cch00036296-RA/Cch00013510-RA/Cch00038210-RA/Cch00014248-RA/Cch00024474-RA/Cch00024068-RA/Cch00010484-RA	19	http://www.genome.jp/kegg-bin/show_pathway?ko03022/K03124%09red/K03124%09red/K03124%09red/K03124%09red/K03124%09red/K03127%09red/K03127%09red/K03122%09red/K03122%09red/K06634%09red/K06634%09red/K06634%09red/K06634%09red/K03132%09red/K03132%09red/K03139%09red/K03139%09red/K03133%09red/K03133%09red
ko03008	Ribosome biogenesis in eukaryotes	27/731	172/9712	0.000196463	0.00402749	0.00361906	Cch00002346-RA/Cch00033082-RA/Cch00017173-RA/Cch00018089-RA/Cch00018093-RA/Cch00018291-RA/Cch00009692-RA/Cch00022145-RA/Cch00011472-RA/Cch00017743-RA/Cch00017013-RA/Cch00017107-RA/Cch00018159-RA/Cch00039029-RA/Cch00018987-RA/Cch00023765-RA/Cch00029349-RA/Cch00011404-RA/Cch00029134-RA/Cch00022907-RA/Cch00034406-RA/Cch00008096-RA/Cch00014191-RA/Cch00032380-RA/Cch00037741-RA/Cch00010358-RA/Cch000369…	27	http://www.genome.jp/kegg-bin/show_pathway?ko03008/K03539%09red/K03539%09red/K03538%09red/K03538%09red/K03538%09red/K03538%09red/K14574%09red/K14574%09red/K14536%09red/K14536%09red/K14546%09red/K14546%09red/K14546%09red/K14546%09red/K14545%09red/K14545%09red/K14545%09red/K11129%09red/K11129%09red/K07179%09red/K07179%09red/K11108%09red/K11108%09red/K11128%09red/K11128%09red/K14544%09red/K14544%09r…
ko03440	Homologous recombination	19/731	106/9712	0.000312247	0.00581915	0.00522901	Cch00040512-RA/Cch00012099-RA/Cch00022499-RA/Cch00030642-RA/Cch00000797-RA/Cch00007500-RA/Cch00008407-RA/Cch00010607-RA/Cch00025193-RA/Cch00034484-RA/Cch00034856-RA/Cch00016767-RA/Cch00029958-RA/Cch00010837-RA/Cch00031976-RA/Cch00020795-RA/Cch00024730-RA/Cch00028322-RA/Cch00034900-RA	19	http://www.genome.jp/kegg-bin/show_pathway?ko03440/K02328%09red/K02335%09red/K02335%09red/K02335%09red/K10875%09red/K10875%09red/K10875%09red/K10739%09red/K10739%09red/K10739%09red/K10739%09red/K10875%09red/K10875%09red/K10740%09red/K10740%09red/K03504%09red/K03504%09red/K10882%09red/K10882%09red
ko00600	Sphingolipid metabolism	11/731	48/9712	0.000698714	0.0119364	0.0107259	Cch00016889-RA/Cch00008833-RA/Cch00018571-RA/Cch00035286-RA/Cch00037478-RA/Cch00031683-RA/Cch00037211-RA/Cch00008498-RA/Cch00015077-RA/Cch00028414-RA/Cch00028513-RA	11	http://www.genome.jp/kegg-bin/show_pathway?ko00600/K12309%09red/K07407%09red/K07407%09red/K07407%09red/K07407%09red/K04716%09red/K04716%09red/K04708%09red/K04708%09red/K17108%09red/K17108%09red
ko03420	Nucleotide excision repair	20/731	125/9712	0.00100125	0.015789	0.0141878	Cch00040512-RA/Cch00012099-RA/Cch00022499-RA/Cch00030642-RA/Cch00010607-RA/Cch00025193-RA/Cch00034484-RA/Cch00034856-RA/Cch00010070-RA/Cch00026659-RA/Cch00030885-RA/Cch00036296-RA/Cch00010837-RA/Cch00031976-RA/Cch00033785-RA/Cch00039019-RA/Cch00020795-RA/Cch00024730-RA/Cch00032362-RA/Cch00036396-RA	20	http://www.genome.jp/kegg-bin/show_pathway?ko03420/K02328%09red/K02335%09red/K02335%09red/K02335%09red/K10739%09red/K10739%09red/K10739%09red/K10739%09red/K06634%09red/K06634%09red/K06634%09red/K06634%09red/K10740%09red/K10740%09red/K10609%09red/K10609%09red/K03504%09red/K03504%09red/K10849%09red/K10849%09red
ko03070	Bacterial secretion system	7/731	23/9712	0.00111947	0.0163922	0.0147299	Cch00010424-RA/Cch00010426-RA/Cch00016716-RA/Cch00021923-RA/Cch00021925-RA/Cch00009257-RA/Cch00010285-RA	7	http://www.genome.jp/kegg-bin/show_pathway?ko03070/K03070%09red/K03070%09red/K03070%09red/K03217%09red/K03217%09red/K03118%09red/K03118%09red
ko00660	C5-Branched dibasic acid metabolism	8/731	30/9712	0.00130703	0.0178627	0.0160512	Cch00004901-RA/Cch00026336-RA/Cch00008727-RA/Cch00020891-RA/Cch00038572-RA/Cch00039086-RA/Cch00002362-RA/Cch00006421-RA	8	http://www.genome.jp/kegg-bin/show_pathway?ko00660/K01704%09red/K01704%09red/K01704%09red/K01703%09red/K01703%09red/K01703%09red/K01653%09red/K01653%09red
ko03430	Mismatch repair	12/731	61/9712	0.00170313	0.0218213	0.0196084	Cch00002821-RA/Cch00040512-RA/Cch00010607-RA/Cch00025193-RA/Cch00034484-RA/Cch00034856-RA/Cch00010837-RA/Cch00031976-RA/Cch00020795-RA/Cch00024730-RA/Cch00011827-RA/Cch00025855-RA	12	http://www.genome.jp/kegg-bin/show_pathway?ko03430/K08737%09red/K02328%09red/K10739%09red/K10739%09red/K10739%09red/K10739%09red/K10740%09red/K10740%09red/K03504%09red/K03504%09red/K08736%09red/K08736%09red
ko00531	Glycosaminoglycan degradation	10/731	50/9712	0.00356851	0.043032	0.0386681	Cch00016889-RA/Cch00024317-RA/Cch00024318-RA/Cch00032777-RA/Cch00032776-RA/Cch00011387-RA/Cch00014723-RA/Cch00003260-RA/Cch00026562-RA/Cch00005860-RA	10	http://www.genome.jp/kegg-bin/show_pathway?ko00531/K12309%09red/K01205%09red/K01205%09red/K01205%09red/K01205%09red/K07964%09red/K07964%09red/K10532%09red/K10532%09red/K10532%09red
ko00643	Styrene degradation	4/731	10/9712	0.00462869	0.0527156	0.0473696	Cch00020062-RA/Cch00029104-RA/Cch00020121-RA/Cch00020120-RA	4	http://www.genome.jp/kegg-bin/show_pathway?ko00643/K01800%09red/K01800%09red/K00451%09red/K00451%09red
ko00310	Lysine degradation	11/731	62/9712	0.00600471	0.0615483	0.0553066	Cch00018323-RA/Cch00011247-RA/Cch00011250-RA/Cch00011251-RA/Cch00014259-RA/Cch00011246-RA/Cch00016455-RA/Cch00025685-RA/Cch00035608-RA/Cch00031495-RA/Cch00038089-RA	11	http://www.genome.jp/kegg-bin/show_pathway?ko00310/K11420%09red/K11420%09red/K11420%09red/K11420%09red/K11420%09red/K11420%09red/K11420%09red/K11420%09red/K11420%09red/K11433%09red/K11433%09red
ko00770	Pantothenate and CoA biosynthesis	11/731	62/9712	0.00600471	0.0615483	0.0553066	Cch00005968-RA/Cch00039735-RA/Cch00002362-RA/Cch00006421-RA/Cch00023140-RA/Cch00031685-RA/Cch00004211-RA/Cch00030789-RA/Cch00000237-RA/Cch00037825-RA/Cch00031262-RA	11	http://www.genome.jp/kegg-bin/show_pathway?ko00770/K00606%09red/K00606%09red/K01653%09red/K01653%09red/K01922%09red/K01922%09red/K06133%09red/K06133%09red/K01464%09red/K01464%09red/K01918%09red
ko00510	N-Glycan biosynthesis	14/731	89/9712	0.00637487	0.0622309	0.0559199	Cch00000019-RA/Cch00023624-RA/Cch00008708-RA/Cch00015264-RA/Cch00020103-RA/Cch00027995-RA/Cch00024595-RA/Cch00037543-RA/Cch00028966-RA/Cch00038372-RA/Cch00017379-RA/Cch00030602-RA/Cch00019164-RA/Cch00036321-RA	14	http://www.genome.jp/kegg-bin/show_pathway?ko00510/K00902%09red/K00902%09red/K07252%09red/K07252%09red/K03849%09red/K03849%09red/K01230%09red/K01230%09red/K03847%09red/K03847%09red/K03850%09red/K03850%09red/K00726%09red/K00726%09red
ko00240	Pyrimidine metabolism	32/731	274/9712	0.00838338	0.0781179	0.0701958	Cch00040512-RA/Cch00004256-RA/Cch00004268-RA/Cch00007803-RA/Cch00039548-RA/Cch00038735-RA/Cch00012099-RA/Cch00022499-RA/Cch00030642-RA/Cch00003320-RA/Cch00016383-RA/Cch00005889-RA/Cch00024885-RA/Cch00012845-RA/Cch00021011-RA/Cch00039567-RA/Cch00020795-RA/Cch00024730-RA/Cch00035776-RA/Cch00036473-RA/Cch00032758-RA/Cch00034675-RA/Cch00000044-RA/Cch00009077-RA/Cch00007317-RA/Cch00031087-RA/Cch000002…	32	http://www.genome.jp/kegg-bin/show_pathway?ko00240/K02328%09red/K03022%09red/K03022%09red/K03022%09red/K03022%09red/K03022%09red/K02335%09red/K02335%09red/K02335%09red/K00876%09red/K00876%09red/K03043%09red/K03043%09red/K03043%09red/K00254%09red/K00254%09red/K03504%09red/K03504%09red/K03010%09red/K03010%09red/K03012%09red/K03012%09red/K03020%09red/K03020%09red/K03015%09red/K03015%09red/K01464%09r…
ko00196	Photosynthesis - antenna proteins	9/731	50/9712	0.0113079	0.097352	0.0874793	Cch00017223-RA/Cch00021929-RA/Cch00030234-RA/Cch00030236-RA/Cch00001406-RA/Cch00015609-RA/Cch00021927-RA/Cch00040988-RA/Cch00035845-RA	9	http://www.genome.jp/kegg-bin/show_pathway?ko00196/K08912%09red/K08912%09red/K08912%09red/K08912%09red/K08912%09red/K08912%09red/K08912%09red/K08908%09red/K08908%09red
ko00430	Taurine and hypotaurine metabolism	5/731	19/9712	0.0113973	0.097352	0.0874793	Cch00003279-RA/Cch00037528-RA/Cch00038032-RA/Cch00011398-RA/Cch00029127-RA	5	http://www.genome.jp/kegg-bin/show_pathway?ko00430/K10712%09red/K10712%09red/K10712%09red/K10712%09red/K10712%09red
ko00450	Selenocompound metabolism	8/731	44/9712	0.0155809	0.127763	0.114806	Cch00022584-RA/Cch00040357-RA/Cch00022608-RA/Cch00022604-RA/Cch00022606-RA/Cch00022605-RA/Cch00021628-RA/Cch00030349-RA	8	http://www.genome.jp/kegg-bin/show_pathway?ko00450/K11717%09red/K11717%09red/K11717%09red/K11717%09red/K11717%09red/K11717%09red/K01739%09red/K01739%09red
ko00290	Valine, leucine and isoleucine biosynthesis	8/731	46/9712	0.0201058	0.158526	0.14245	Cch00004901-RA/Cch00026336-RA/Cch00008727-RA/Cch00020891-RA/Cch00038572-RA/Cch00039086-RA/Cch00002362-RA/Cch00006421-RA	8	http://www.genome.jp/kegg-bin/show_pathway?ko00290/K01704%09red/K01704%09red/K01704%09red/K01703%09red/K01703%09red/K01703%09red/K01653%09red/K01653%09red
ko00603	Glycosphingolipid biosynthesis - globo and isoglobo series	4/731	15/9712	0.022244	0.16889	0.151762	Cch00008833-RA/Cch00018571-RA/Cch00035286-RA/Cch00037478-RA	4	http://www.genome.jp/kegg-bin/show_pathway?ko00603/K07407%09red/K07407%09red/K07407%09red/K07407%09red
ko04142	Lysosome	17/731	136/9712	0.0262408	0.19212	0.172637	Cch00024448-RA/Cch00040385-RA/Cch00018529-RA/Cch00038392-RA/Cch00014448-RA/Cch00028168-RA/Cch00016889-RA/Cch00004717-RA/Cch00029962-RA/Cch00029961-RA/Cch00024317-RA/Cch00024318-RA/Cch00032777-RA/Cch00032776-RA/Cch00003260-RA/Cch00026562-RA/Cch00005860-RA	17	http://www.genome.jp/kegg-bin/show_pathway?ko04142/K14379%09red/K14379%09red/K14379%09red/K14379%09red/K04646%09red/K04646%09red/K12309%09red/K12386%09red/K12386%09red/K12386%09red/K01205%09red/K01205%09red/K01205%09red/K01205%09red/K10532%09red/K10532%09red/K10532%09red
ko00908	Zeatin biosynthesis	5/731	27/9712	0.0481925	0.337728	0.303478	Cch00038467-RA/Cch00011726-RA/Cch00011728-RA/Cch00015874-RA/Cch00015875-RA	5	http://www.genome.jp/kegg-bin/show_pathway?ko00908/K13495%09red/K13495%09red/K13495%09red/K13495%09red/K13495%09red
ko00940	Phenylpropanoid biosynthesis	28/731	269/9712	0.0494236	0.337728	0.303478	Cch00017686-RA/Cch00027681-RA/Cch00011831-RA/Cch00013558-RA/Cch00013552-RA/Cch00014755-RA/Cch00027440-RA/Cch00027444-RA/Cch00040469-RA/Cch00027446-RA/Cch00027447-RA/Cch00027448-RA/Cch00027449-RA/Cch00040472-RA/Cch00030960-RA/Cch00028596-RA/Cch00028604-RA/Cch00030962-RA/Cch00037784-RA/Cch00038109-RA/Cch00021028-RA/Cch00021033-RA/Cch00019770-RA/Cch00021833-RA/Cch00008986-RA/Cch00009000-RA/Cch000035…	28	http://www.genome.jp/kegg-bin/show_pathway?ko00940/K13065%09red/K13065%09red/K00430%09red/K00430%09red/K00430%09red/K00430%09red/K00430%09red/K00430%09red/K00430%09red/K00430%09red/K00430%09red/K00430%09red/K00430%09red/K00430%09red/K00430%09red/K00430%09red/K00430%09red/K00430%09red/K00430%09red/K00430%09red/K00430%09red/K00430%09red/K00430%09red/K00430%09red/K00430%09red/K00430%09red/K00430%09r…
ko00910	Nitrogen metabolism	8/731	55/9712	0.0520742	0.344362	0.309439	Cch00008689-RA/Cch00008690-RA/Cch00026560-RA/Cch00035999-RA/Cch00036001-RA/Cch00038984-RA/Cch00037441-RA/Cch00039502-RA	8	http://www.genome.jp/kegg-bin/show_pathway?ko00910/K01455%09red/K01455%09red/K01725%09red/K01725%09red/K01725%09red/K01725%09red/K02575%09red/K02575%09red
ko04622	RIG-I-like receptor signaling pathway	4/731	20/9712	0.0586477	0.367383	0.330126	Cch00034657-RA/Cch00038538-RA/Cch00018532-RA/Cch00038396-RA	4	http://www.genome.jp/kegg-bin/show_pathway?ko04622/K08336%09red/K08336%09red/K08339%09red/K08339%09red
ko03030	DNA replication	12/731	97/9712	0.0595729	0.367383	0.330126	Cch00040512-RA/Cch00012099-RA/Cch00022499-RA/Cch00030642-RA/Cch00010607-RA/Cch00025193-RA/Cch00034484-RA/Cch00034856-RA/Cch00010837-RA/Cch00031976-RA/Cch00020795-RA/Cch00024730-RA	12	http://www.genome.jp/kegg-bin/show_pathway?ko03030/K02328%09red/K02335%09red/K02335%09red/K02335%09red/K10739%09red/K10739%09red/K10739%09red/K10739%09red/K10740%09red/K10740%09red/K03504%09red/K03504%09red
ko00760	Nicotinate and nicotinamide metabolism	6/731	38/9712	0.0624423	0.367383	0.330126	Cch00020021-RA/Cch00034430-RA/Cch00023196-RA/Cch00023198-RA/Cch00034423-RA/Cch00036934-RA	6	http://www.genome.jp/kegg-bin/show_pathway?ko00760/K06210%09red/K06210%09red/K06210%09red/K06210%09red/K06210%09red/K06210%09red
ko04973	Carbohydrate digestion and absorption	5/731	29/9712	0.0627239	0.367383	0.330126	Cch00028392-RA/Cch00038724-RA/Cch00026326-RA/Cch00026914-RA/Cch00031330-RA	5	http://www.genome.jp/kegg-bin/show_pathway?ko04973/K01176%09red/K01176%09red/K01176%09red/K01176%09red/K00844%09red
ko05166	Human T-cell leukemia virus 1 infection	21/731	198/9712	0.0689422	0.392587	0.352774	Cch00040512-RA/Cch00035241-RA/Cch00037358-RA/Cch00018095-RA/Cch00028835-RA/Cch00040202-RA/Cch00020795-RA/Cch00024730-RA/Cch00006089-RA/Cch00021719-RA/Cch00027007-RA/Cch00011097-RA/Cch00008250-RA/Cch00026708-RA/Cch00026709-RA/Cch00023126-RA/Cch00035648-RA/Cch00016558-RA/Cch00029017-RA/Cch00003842-RA/Cch00025588-RA	21	http://www.genome.jp/kegg-bin/show_pathway?ko05166/K02328%09red/K06062%09red/K06062%09red/K03352%09red/K03352%09red/K03352%09red/K03504%09red/K03504%09red/K02537%09red/K02537%09red/K03357%09red/K03357%09red/K06640%09red/K06640%09red/K06640%09red/K08065%09red/K08065%09red/K03354%09red/K03354%09red/K11126%09red/K11126%09red
ko04623	Cytosolic DNA-sensing pathway	7/731	49/9712	0.0723254	0.400722	0.360084	Cch00004256-RA/Cch00004268-RA/Cch00007803-RA/Cch00039548-RA/Cch00038735-RA/Cch00000044-RA/Cch00009077-RA	7	http://www.genome.jp/kegg-bin/show_pathway?ko04623/K03022%09red/K03022%09red/K03022%09red/K03022%09red/K03022%09red/K03020%09red/K03020%09red
ko04962	Vasopressin-regulated water reabsorption	6/731	40/9712	0.0766202	0.413346	0.371428	Cch00026414-RA/Cch00035817-RA/Cch00014990-RA/Cch00029936-RA/Cch00012094-RA/Cch00030648-RA	6	http://www.genome.jp/kegg-bin/show_pathway?ko04962/K07904%09red/K07904%09red/K07904%09red/K07904%09red/K07889%09red/K07889%09red
ko00920	Sulfur metabolism	7/731	50/9712	0.0789201	0.414837	0.372767	Cch00029278-RA/Cch00029344-RA/Cch00040500-RA/Cch00021978-RA/Cch00021979-RA/Cch00021628-RA/Cch00030349-RA	7	http://www.genome.jp/kegg-bin/show_pathway?ko00920/K17725%09red/K17725%09red/K17725%09red/K01082%09red/K01082%09red/K01739%09red/K01739%09red
ko04120	Ubiquitin mediated proteolysis	25/731	248/9712	0.0815448	0.415687	0.373531	Cch00007505-RA/Cch00021373-RA/Cch00023067-RA/Cch00024267-RA/Cch00036190-RA/Cch00011613-RA/Cch00031922-RA/Cch00037004-RA/Cch00019851-RA/Cch00025852-RA/Cch00025854-RA/Cch00018095-RA/Cch00028835-RA/Cch00040202-RA/Cch00005890-RA/Cch00036037-RA/Cch00033785-RA/Cch00039019-RA/Cch00010200-RA/Cch00032641-RA/Cch00012601-RA/Cch00027007-RA/Cch00011097-RA/Cch00016558-RA/Cch00029017-RA	25	http://www.genome.jp/kegg-bin/show_pathway?ko04120/K03347%09red/K03347%09red/K03347%09red/K10590%09red/K10590%09red/K10590%09red/K04706%09red/K04706%09red/K10592%09red/K10143%09red/K10143%09red/K03352%09red/K03352%09red/K03352%09red/K10576%09red/K10576%09red/K10609%09red/K10609%09red/K10144%09red/K10144%09red/K10144%09red/K03357%09red/K03357%09red/K03354%09red/K03354%09red
ko04111	Cell cycle - yeast	22/731	214/9712	0.0831374	0.415687	0.373531	Cch00007505-RA/Cch00021373-RA/Cch00023067-RA/Cch00018095-RA/Cch00028835-RA/Cch00040202-RA/Cch00021294-RA/Cch00039362-RA/Cch00010286-RA/Cch00010318-RA/Cch00021210-RA/Cch00023618-RA/Cch00026725-RA/Cch00033032-RA/Cch00006089-RA/Cch00021719-RA/Cch00027007-RA/Cch00011097-RA/Cch00006966-RA/Cch00021557-RA/Cch00016558-RA/Cch00029017-RA	22	http://www.genome.jp/kegg-bin/show_pathway?ko04111/K03347%09red/K03347%09red/K03347%09red/K03352%09red/K03352%09red/K03352%09red/K06674%09red/K06674%09red/K02606%09red/K02606%09red/K06676%09red/K06676%09red/K06676%09red/K06676%09red/K02537%09red/K02537%09red/K03357%09red/K03357%09red/K06670%09red/K06670%09red/K03354%09red/K03354%09red
ko04115	p53 signaling pathway	8/731	61/9712	0.0854451	0.417053	0.374759	Cch00025852-RA/Cch00025854-RA/Cch00010200-RA/Cch00032641-RA/Cch00012601-RA/Cch00008250-RA/Cch00026708-RA/Cch00026709-RA	8	http://www.genome.jp/kegg-bin/show_pathway?ko04115/K10143%09red/K10143%09red/K10144%09red/K10144%09red/K10144%09red/K06640%09red/K06640%09red/K06640%09red
ko00730	Thiamine metabolism	5/731	32/9712	0.0886294	0.422536	0.379685	Cch00000288-RA/Cch00012197-RA/Cch00003679-RA/Cch00017282-RA/Cch00017318-RA	5	http://www.genome.jp/kegg-bin/show_pathway?ko00730/K03146%09red/K03146%09red/K03146%09red/K00878%09red/K00878%09red
ko05100	Bacterial invasion of epithelial cells	6/731	43/9712	0.101002	0.470579	0.422856	Cch00014448-RA/Cch00028168-RA/Cch00032976-RA/Cch00032978-RA/Cch00027317-RA/Cch00039715-RA	6	http://www.genome.jp/kegg-bin/show_pathway?ko05100/K04646%09red/K04646%09red/K05758%09red/K05758%09red/K05757%09red/K05757%09red
ko00780	Biotin metabolism	4/731	26/9712	0.127505	0.580854	0.521949	Cch00025232-RA/Cch00027224-RA/Cch00038354-RA/Cch00040902-RA	4	http://www.genome.jp/kegg-bin/show_pathway?ko00780/K01942%09red/K01942%09red/K00652%09red/K00652%09red
ko00340	Histidine metabolism	5/731	37/9712	0.142043	0.633017	0.568822	Cch00025992-RA/Cch00031340-RA/Cch00039518-RA/Cch00013939-RA/Cch00026888-RA	5	http://www.genome.jp/kegg-bin/show_pathway?ko00340/K11755%09red/K11755%09red/K11755%09red/K01814%09red/K01814%09red
ko00563	Glycosylphosphatidylinositol (GPI)-anchor biosynthesis	4/731	29/9712	0.170519	0.731631	0.657435	Cch00024337-RA/Cch00032788-RA/Cch00020847-RA/Cch00026506-RA	4	http://www.genome.jp/kegg-bin/show_pathway?ko00563/K05292%09red/K05292%09red/K03434%09red/K03434%09red
ko04961	Endocrine and other factor-regulated calcium reabsorption	6/731	50/9712	0.171309	0.731631	0.657435	Cch00014448-RA/Cch00028168-RA/Cch00026414-RA/Cch00035817-RA/Cch00014990-RA/Cch00029936-RA	6	http://www.genome.jp/kegg-bin/show_pathway?ko04961/K04646%09red/K04646%09red/K07904%09red/K07904%09red/K07904%09red/K07904%09red
ko04110	Cell cycle	25/731	273/9712	0.177383	0.742112	0.666853	Cch00007505-RA/Cch00021373-RA/Cch00023067-RA/Cch00005653-RA/Cch00006209-RA/Cch00018095-RA/Cch00028835-RA/Cch00040202-RA/Cch00010070-RA/Cch00026659-RA/Cch00030885-RA/Cch00036296-RA/Cch00010286-RA/Cch00010318-RA/Cch00006089-RA/Cch00021719-RA/Cch00027007-RA/Cch00011097-RA/Cch00008250-RA/Cch00026708-RA/Cch00026709-RA/Cch00006966-RA/Cch00021557-RA/Cch00016558-RA/Cch00029017-RA	25	http://www.genome.jp/kegg-bin/show_pathway?ko04110/K03347%09red/K03347%09red/K03347%09red/K04681%09red/K04681%09red/K03352%09red/K03352%09red/K03352%09red/K06634%09red/K06634%09red/K06634%09red/K06634%09red/K02606%09red/K02606%09red/K02537%09red/K02537%09red/K03357%09red/K03357%09red/K06640%09red/K06640%09red/K06640%09red/K06670%09red/K06670%09red/K03354%09red/K03354%09red
ko04330	Notch signaling pathway	5/731	41/9712	0.192628	0.781362	0.702122	Cch00035241-RA/Cch00037358-RA/Cch00034426-RA/Cch00012098-RA/Cch00030643-RA	5	http://www.genome.jp/kegg-bin/show_pathway?ko04330/K06062%09red/K06062%09red/K06063%09red/K04505%09red/K04505%09red
ko05131	Shigellosis	6/731	52/9712	0.194388	0.781362	0.702122	Cch00032976-RA/Cch00032978-RA/Cch00027317-RA/Cch00039715-RA/Cch00018532-RA/Cch00038396-RA	6	http://www.genome.jp/kegg-bin/show_pathway?ko05131/K05758%09red/K05758%09red/K05757%09red/K05757%09red/K08339%09red/K08339%09red
ko00626	Naphthalene degradation	3/731	21/9712	0.207037	0.816203	0.73343	Cch00003650-RA/Cch00006056-RA/Cch00035829-RA	3	http://www.genome.jp/kegg-bin/show_pathway?ko00626/K00001%09red/K00001%09red/K00001%09red
ko04932	Non-alcoholic fatty liver disease (NAFLD)	14/731	147/9712	0.215985	0.831082	0.7468	Cch00027548-RA/Cch00038556-RA/Cch00004434-RA/Cch00014232-RA/Cch00027428-RA/Cch00003631-RA/Cch00014439-RA/Cch00019634-RA/Cch00019387-RA/Cch00033474-RA/Cch00031915-RA/Cch00037011-RA/Cch00037469-RA/Cch00038120-RA	14	http://www.genome.jp/kegg-bin/show_pathway?ko04932/K03237%09red/K03237%09red/K07199%09red/K07199%09red/K07199%09red/K07199%09red/K03955%09red/K03955%09red/K03953%09red/K03953%09red/K03949%09red/K03949%09red/K02262%09red/K02262%09red
ko04070	Phosphatidylinositol signaling system	10/731	100/9712	0.218919	0.831082	0.7468	Cch00013206-RA/Cch00029335-RA/Cch00032856-RA/Cch00032858-RA/Cch00012866-RA/Cch00033261-RA/Cch00006798-RA/Cch00006799-RA/Cch00032956-RA/Cch00032957-RA	10	http://www.genome.jp/kegg-bin/show_pathway?ko04070/K00915%09red/K00915%09red/K00915%09red/K00915%09red/K05857%09red/K05857%09red/K00889%09red/K00889%09red/K00981%09red/K00981%09red
ko01220	Degradation of aromatic compounds	3/731	22/9712	0.227296	0.847195	0.761279	Cch00003650-RA/Cch00006056-RA/Cch00035829-RA	3	http://www.genome.jp/kegg-bin/show_pathway?ko01220/K00001%09red/K00001%09red/K00001%09red
ko00350	Tyrosine metabolism	9/731	91/9712	0.244828	0.885839	0.796004	Cch00034456-RA/Cch00034458-RA/Cch00020062-RA/Cch00029104-RA/Cch00003650-RA/Cch00006056-RA/Cch00035829-RA/Cch00020121-RA/Cch00020120-RA	9	http://www.genome.jp/kegg-bin/show_pathway?ko00350/K15849%09red/K15849%09red/K01800%09red/K01800%09red/K00001%09red/K00001%09red/K00001%09red/K00451%09red/K00451%09red
ko00860	Porphyrin and chlorophyll metabolism	10/731	103/9712	0.246307	0.885839	0.796004	Cch00029298-RA/Cch00034171-RA/Cch00006770-RA/Cch00033586-RA/Cch00020791-RA/Cch00024734-RA/Cch00001906-RA/Cch00001910-RA/Cch00032621-RA/Cch00009976-RA	10	http://www.genome.jp/kegg-bin/show_pathway?ko00860/K02492%09red/K02492%09red/K13600%09red/K13600%09red/K02259%09red/K02259%09red/K00510%09red/K00510%09red/K02495%09red/K02495%09red
ko03060	Protein export	9/731	92/9712	0.254814	0.900637	0.809302	Cch00010424-RA/Cch00010426-RA/Cch00016716-RA/Cch00000855-RA/Cch00036030-RA/Cch00021923-RA/Cch00021925-RA/Cch00009257-RA/Cch00010285-RA	9	http://www.genome.jp/kegg-bin/show_pathway?ko03060/K03070%09red/K03070%09red/K03070%09red/K09481%09red/K09481%09red/K03217%09red/K03217%09red/K03118%09red/K03118%09red
ko00904	Diterpenoid biosynthesis	5/731	46/9712	0.263041	0.913955	0.821269	Cch00002638-RA/Cch00006116-RA/Cch00010326-RA/Cch00028562-RA/Cch00002637-RA	5	http://www.genome.jp/kegg-bin/show_pathway?ko00904/K04120%09red/K04120%09red/K04120%09red/K04120%09red/K04120%09red
ko00230	Purine metabolism	28/731	329/9712	0.274128	0.936603	0.84162	Cch00040512-RA/Cch00004256-RA/Cch00004268-RA/Cch00007803-RA/Cch00039548-RA/Cch00038735-RA/Cch00012099-RA/Cch00022499-RA/Cch00030642-RA/Cch00036800-RA/Cch00037606-RA/Cch00005889-RA/Cch00024885-RA/Cch00012845-RA/Cch00020795-RA/Cch00024730-RA/Cch00035776-RA/Cch00036473-RA/Cch00032758-RA/Cch00034675-RA/Cch00037701-RA/Cch00040889-RA/Cch00000044-RA/Cch00009077-RA/Cch00007317-RA/Cch00031087-RA/Cch000056…	28	http://www.genome.jp/kegg-bin/show_pathway?ko00230/K02328%09red/K03022%09red/K03022%09red/K03022%09red/K03022%09red/K03022%09red/K02335%09red/K02335%09red/K02335%09red/K18447%09red/K18447%09red/K03043%09red/K03043%09red/K03043%09red/K03504%09red/K03504%09red/K03010%09red/K03010%09red/K03012%09red/K03012%09red/K00602%09red/K00602%09red/K03020%09red/K03020%09red/K03015%09red/K03015%09red/K03046%09r…
ko05410	Hypertrophic cardiomyopathy (HCM)	4/731	36/9712	0.285196	0.958446	0.861248	Cch00004434-RA/Cch00014232-RA/Cch00027428-RA/Cch00003631-RA	4	http://www.genome.jp/kegg-bin/show_pathway?ko05410/K07199%09red/K07199%09red/K07199%09red/K07199%09red
ko04630	JAK-STAT signaling pathway	2/731	15/9712	0.313309	0.999999	0.898587	Cch00031922-RA/Cch00037004-RA	2	http://www.genome.jp/kegg-bin/show_pathway?ko04630/K04706%09red/K04706%09red
ko04914	Progesterone-mediated oocyte maturation	9/731	98/9712	0.317152	0.999999	0.898587	Cch00018095-RA/Cch00028835-RA/Cch00040202-RA/Cch00006089-RA/Cch00021719-RA/Cch00027007-RA/Cch00011097-RA/Cch00016558-RA/Cch00029017-RA	9	http://www.genome.jp/kegg-bin/show_pathway?ko04914/K03352%09red/K03352%09red/K03352%09red/K02537%09red/K02537%09red/K03357%09red/K03357%09red/K03354%09red/K03354%09red
ko00100	Steroid biosynthesis	4/731	38/9712	0.320012	0.999999	0.898587	Cch00011486-RA/Cch00035189-RA/Cch00002784-RA/Cch00012174-RA	4	http://www.genome.jp/kegg-bin/show_pathway?ko00100/K14423%09red/K14423%09red/K07748%09red/K07748%09red
ko00195	Photosynthesis	10/731	112/9712	0.334439	0.999999	0.898587	Cch00037172-RA/Cch00039402-RA/Cch00002503-RA/Cch00004799-RA/Cch00038265-RA/Cch00038266-RA/Cch00006357-RA/Cch00040349-RA/Cch00019137-RA/Cch00040660-RA	10	http://www.genome.jp/kegg-bin/show_pathway?ko00195/K02689%09red/K02703%09red/K02703%09red/K02703%09red/K02704%09red/K02704%09red/K02717%09red/K02717%09red/K08905%09red/K08905%09red
ko00983	Drug metabolism - other enzymes	4/731	39/9712	0.337548	0.999999	0.898587	Cch00003320-RA/Cch00016383-RA/Cch00000237-RA/Cch00037825-RA	4	http://www.genome.jp/kegg-bin/show_pathway?ko00983/K00876%09red/K00876%09red/K01464%09red/K01464%09red
ko00562	Inositol phosphate metabolism	8/731	88/9712	0.342779	0.999999	0.898587	Cch00013206-RA/Cch00029335-RA/Cch00032856-RA/Cch00032858-RA/Cch00012866-RA/Cch00033261-RA/Cch00006798-RA/Cch00006799-RA	8	http://www.genome.jp/kegg-bin/show_pathway?ko00562/K00915%09red/K00915%09red/K00915%09red/K00915%09red/K05857%09red/K05857%09red/K00889%09red/K00889%09red
ko00513	Various types of N-glycan biosynthesis	6/731	64/9712	0.350464	0.999999	0.898587	Cch00024595-RA/Cch00037543-RA/Cch00028966-RA/Cch00038372-RA/Cch00019164-RA/Cch00036321-RA	6	http://www.genome.jp/kegg-bin/show_pathway?ko00513/K01230%09red/K01230%09red/K03847%09red/K03847%09red/K00726%09red/K00726%09red
ko04972	Pancreatic secretion	4/731	41/9712	0.372684	0.999999	0.898587	Cch00026414-RA/Cch00035817-RA/Cch00014990-RA/Cch00029936-RA	4	http://www.genome.jp/kegg-bin/show_pathway?ko04972/K07904%09red/K07904%09red/K07904%09red/K07904%09red
ko05146	Amoebiasis	4/731	41/9712	0.372684	0.999999	0.898587	Cch00011092-RA/Cch00020692-RA/Cch00012094-RA/Cch00030648-RA	4	http://www.genome.jp/kegg-bin/show_pathway?ko05146/K01476%09red/K01476%09red/K07889%09red/K07889%09red
ko04140	Autophagy - animal	6/731	66/9712	0.377982	0.999999	0.898587	Cch00034657-RA/Cch00038538-RA/Cch00030542-RA/Cch00005917-RA/Cch00018532-RA/Cch00038396-RA	6	http://www.genome.jp/kegg-bin/show_pathway?ko04140/K08336%09red/K08336%09red/K17888%09red/K17888%09red/K08339%09red/K08339%09red
ko05323	Rheumatoid arthritis	4/731	42/9712	0.390213	0.999999	0.898587	Cch00024448-RA/Cch00040385-RA/Cch00018529-RA/Cch00038392-RA	4	http://www.genome.jp/kegg-bin/show_pathway?ko05323/K14379%09red/K14379%09red/K14379%09red/K14379%09red
ko04144	Endocytosis	22/731	272/9712	0.394071	0.999999	0.898587	Cch00014448-RA/Cch00028168-RA/Cch00031989-RA/Cch00034632-RA/Cch00003927-RA/Cch00014147-RA/Cch00026414-RA/Cch00035817-RA/Cch00024348-RA/Cch00038618-RA/Cch00014990-RA/Cch00029936-RA/Cch00006798-RA/Cch00006799-RA/Cch00032976-RA/Cch00032978-RA/Cch00027317-RA/Cch00039715-RA/Cch00036784-RA/Cch00039938-RA/Cch00012094-RA/Cch00030648-RA	22	http://www.genome.jp/kegg-bin/show_pathway?ko04144/K04646%09red/K04646%09red/K12183%09red/K12183%09red/K12184%09red/K12184%09red/K07904%09red/K07904%09red/K12191%09red/K12191%09red/K07904%09red/K07904%09red/K00889%09red/K00889%09red/K05758%09red/K05758%09red/K05757%09red/K05757%09red/K10365%09red/K10365%09red/K07889%09red/K07889%09red
ko00902	Monoterpenoid biosynthesis	2/731	18/9712	0.397366	0.999999	0.898587	Cch00032022-RA/Cch00024266-RA	2	http://www.genome.jp/kegg-bin/show_pathway?ko00902/K15095%09red/K15095%09red
ko04011	MAPK signaling pathway - yeast	2/731	18/9712	0.397366	0.999999	0.898587	Cch00029141-RA/Cch00031377-RA	2	http://www.genome.jp/kegg-bin/show_pathway?ko04011/K01759%09red/K01759%09red
ko05169	Epstein-Barr virus infection	26/731	326/9712	0.408062	0.999999	0.898587	Cch00026244-RA/Cch00037855-RA/Cch00020581-RA/Cch00020584-RA/Cch00020585-RA/Cch00020586-RA/Cch00020580-RA/Cch00004256-RA/Cch00004268-RA/Cch00007803-RA/Cch00039548-RA/Cch00038735-RA/Cch00009238-RA/Cch00027385-RA/Cch00034426-RA/Cch00035776-RA/Cch00036473-RA/Cch00032758-RA/Cch00034675-RA/Cch00000044-RA/Cch00009077-RA/Cch00007317-RA/Cch00031087-RA/Cch00031661-RA/Cch00031660-RA/Cch00029985-RA	26	http://www.genome.jp/kegg-bin/show_pathway?ko05169/K04730%09red/K04730%09red/K03124%09red/K03124%09red/K03124%09red/K03124%09red/K03124%09red/K03022%09red/K03022%09red/K03022%09red/K03022%09red/K03022%09red/K04730%09red/K04730%09red/K06063%09red/K03010%09red/K03010%09red/K03012%09red/K03012%09red/K03020%09red/K03020%09red/K03015%09red/K03015%09red/K04730%09red/K04730%09red/K04730%09red
ko02020	Two-component system	2/731	19/9712	0.424359	0.999999	0.898587	Cch00020791-RA/Cch00024734-RA	2	http://www.genome.jp/kegg-bin/show_pathway?ko02020/K02259%09red/K02259%09red
ko01210	2-Oxocarboxylic acid metabolism	8/731	97/9712	0.447916	0.999999	0.898587	Cch00004901-RA/Cch00026336-RA/Cch00008727-RA/Cch00020891-RA/Cch00038572-RA/Cch00039086-RA/Cch00002362-RA/Cch00006421-RA	8	http://www.genome.jp/kegg-bin/show_pathway?ko01210/K01704%09red/K01704%09red/K01704%09red/K01703%09red/K01703%09red/K01703%09red/K01653%09red/K01653%09red
ko00740	Riboflavin metabolism	2/731	20/9712	0.450708	0.999999	0.898587	Cch00006355-RA/Cch00040353-RA	2	http://www.genome.jp/kegg-bin/show_pathway?ko00740/K14652%09red/K14652%09red
ko05016	Huntington disease	19/731	242/9712	0.458772	0.999999	0.898587	Cch00014448-RA/Cch00028168-RA/Cch00028253-RA/Cch00004939-RA/Cch00010242-RA/Cch00035776-RA/Cch00036473-RA/Cch00032758-RA/Cch00034675-RA/Cch00014439-RA/Cch00019634-RA/Cch00019387-RA/Cch00033474-RA/Cch00031915-RA/Cch00037011-RA/Cch00007317-RA/Cch00031087-RA/Cch00037469-RA/Cch00038120-RA	19	http://www.genome.jp/kegg-bin/show_pathway?ko05016/K04646%09red/K04646%09red/K02134%09red/K02135%09red/K02135%09red/K03010%09red/K03010%09red/K03012%09red/K03012%09red/K03955%09red/K03955%09red/K03953%09red/K03953%09red/K03949%09red/K03949%09red/K03015%09red/K03015%09red/K02262%09red/K02262%09red
ko05132	Salmonella infection	4/731	46/9712	0.459319	0.999999	0.898587	Cch00032976-RA/Cch00032978-RA/Cch00027317-RA/Cch00039715-RA	4	http://www.genome.jp/kegg-bin/show_pathway?ko05132/K05758%09red/K05758%09red/K05757%09red/K05757%09red
ko00906	Carotenoid biosynthesis	4/731	47/9712	0.476204	0.999999	0.898587	Cch00028397-RA/Cch00028502-RA/Cch00017018-RA/Cch00018163-RA	4	http://www.genome.jp/kegg-bin/show_pathway?ko00906/K09839%09red/K09839%09red/K02291%09red/K02291%09red
ko04122	Sulfur relay system	2/731	21/9712	0.476357	0.999999	0.898587	Cch00040515-RA/Cch00040740-RA	2	http://www.genome.jp/kegg-bin/show_pathway?ko04122/K03639%09red/K03639%09red
ko00625	Chloroalkane and chloroalkene degradation	3/731	34/9712	0.47701	0.999999	0.898587	Cch00003650-RA/Cch00006056-RA/Cch00035829-RA	3	http://www.genome.jp/kegg-bin/show_pathway?ko00625/K00001%09red/K00001%09red/K00001%09red
ko03410	Base excision repair	6/731	74/9712	0.487129	0.999999	0.898587	Cch00040512-RA/Cch00012099-RA/Cch00022499-RA/Cch00030642-RA/Cch00020795-RA/Cch00024730-RA	6	http://www.genome.jp/kegg-bin/show_pathway?ko03410/K02328%09red/K02335%09red/K02335%09red/K02335%09red/K03504%09red/K03504%09red
ko05162	Measles	13/731	167/9712	0.491918	0.999999	0.898587	Cch00025175-RA/Cch00026244-RA/Cch00037855-RA/Cch00027548-RA/Cch00038556-RA/Cch00009238-RA/Cch00027385-RA/Cch00010200-RA/Cch00032641-RA/Cch00012601-RA/Cch00031661-RA/Cch00031660-RA/Cch00029985-RA	13	http://www.genome.jp/kegg-bin/show_pathway?ko05162/K04733%09red/K04730%09red/K04730%09red/K03237%09red/K03237%09red/K04730%09red/K04730%09red/K10144%09red/K10144%09red/K10144%09red/K04730%09red/K04730%09red/K04730%09red
ko00670	One carbon pool by folate	4/731	50/9712	0.525545	0.999999	0.898587	Cch00037701-RA/Cch00040889-RA/Cch00021974-RA/Cch00023749-RA	4	http://www.genome.jp/kegg-bin/show_pathway?ko00670/K00602%09red/K00602%09red/K00600%09red/K00600%09red
ko04064	NF-kappa B signaling pathway	8/731	105/9712	0.539107	0.999999	0.898587	Cch00025175-RA/Cch00026244-RA/Cch00037855-RA/Cch00009238-RA/Cch00027385-RA/Cch00031661-RA/Cch00031660-RA/Cch00029985-RA	8	http://www.genome.jp/kegg-bin/show_pathway?ko04064/K04733%09red/K04730%09red/K04730%09red/K04730%09red/K04730%09red/K04730%09red/K04730%09red/K04730%09red
ko04113	Meiosis - yeast	11/731	146/9712	0.544318	0.999999	0.898587	Cch00018095-RA/Cch00028835-RA/Cch00040202-RA/Cch00010286-RA/Cch00010318-RA/Cch00006089-RA/Cch00021719-RA/Cch00027007-RA/Cch00011097-RA/Cch00016558-RA/Cch00029017-RA	11	http://www.genome.jp/kegg-bin/show_pathway?ko04113/K03352%09red/K03352%09red/K03352%09red/K02606%09red/K02606%09red/K02537%09red/K02537%09red/K03357%09red/K03357%09red/K03354%09red/K03354%09red
ko00900	Terpenoid backbone biosynthesis	7/731	92/9712	0.545103	0.999999	0.898587	Cch00022641-RA/Cch00039737-RA/Cch00005964-RA/Cch00026462-RA/Cch00030264-RA/Cch00030281-RA/Cch00009378-RA	7	http://www.genome.jp/kegg-bin/show_pathway?ko00900/K00991%09red/K06013%09red/K06013%09red/K13789%09red/K13789%09red/K13789%09red/K15889%09red
ko04710	Circadian rhythm	7/731	93/9712	0.556821	0.999999	0.898587	Cch00007505-RA/Cch00021373-RA/Cch00023067-RA/Cch00004434-RA/Cch00014232-RA/Cch00027428-RA/Cch00003631-RA	7	http://www.genome.jp/kegg-bin/show_pathway?ko04710/K03347%09red/K03347%09red/K03347%09red/K07199%09red/K07199%09red/K07199%09red/K07199%09red
ko04139	Mitophagy - yeast	4/731	54/9712	0.587602	0.999999	0.898587	Cch00032435-RA/Cch00035527-RA/Cch00006798-RA/Cch00006799-RA	4	http://www.genome.jp/kegg-bin/show_pathway?ko04139/K11088%09red/K11088%09red/K00889%09red/K00889%09red
ko04130	SNARE interactions in vesicular transport	5/731	68/9712	0.58817	0.999999	0.898587	Cch00021487-RA/Cch00028317-RA/Cch00034904-RA/Cch00010590-RA/Cch00025464-RA	5	http://www.genome.jp/kegg-bin/show_pathway?ko04130/K08503%09red/K08503%09red/K08503%09red/K08486%09red/K08486%09red
ko00650	Butanoate metabolism	2/731	26/9712	0.592914	0.999999	0.898587	Cch00002362-RA/Cch00006421-RA	2	http://www.genome.jp/kegg-bin/show_pathway?ko00650/K01653%09red/K01653%09red
ko04260	Cardiac muscle contraction	2/731	26/9712	0.592914	0.999999	0.898587	Cch00037469-RA/Cch00038120-RA	2	http://www.genome.jp/kegg-bin/show_pathway?ko04260/K02262%09red/K02262%09red
ko05140	Leishmaniasis	8/731	111/9712	0.603451	0.999999	0.898587	Cch00025175-RA/Cch00026244-RA/Cch00037855-RA/Cch00009238-RA/Cch00027385-RA/Cch00031661-RA/Cch00031660-RA/Cch00029985-RA	8	http://www.genome.jp/kegg-bin/show_pathway?ko05140/K04733%09red/K04730%09red/K04730%09red/K04730%09red/K04730%09red/K04730%09red/K04730%09red/K04730%09red
ko04626	Plant-pathogen interaction	17/731	235/9712	0.604859	0.999999	0.898587	Cch00012787-RA/Cch00012797-RA/Cch00012806-RA/Cch00027432-RA/Cch00037894-RA/Cch00038708-RA/Cch00039102-RA/Cch00039103-RA/Cch00040395-RA/Cch00012818-RA/Cch00039104-RA/Cch00040194-RA/Cch00040479-RA/Cch00012333-RA/Cch00000097-RA/Cch00031923-RA/Cch00037003-RA	17	http://www.genome.jp/kegg-bin/show_pathway?ko04626/K13459%09red/K13459%09red/K13459%09red/K13459%09red/K13459%09red/K13459%09red/K13459%09red/K13459%09red/K13459%09red/K13459%09red/K13459%09red/K13459%09red/K13459%09red/K05391%09red/K05391%09red/K12795%09red/K12795%09red
ko05210	Colorectal cancer	3/731	41/9712	0.605539	0.999999	0.898587	Cch00002821-RA/Cch00011827-RA/Cch00025855-RA	3	http://www.genome.jp/kegg-bin/show_pathway?ko05210/K08737%09red/K08736%09red/K08736%09red
ko05012	Parkinson disease	12/731	168/9712	0.618296	0.999999	0.898587	Cch00033902-RA/Cch00028253-RA/Cch00004939-RA/Cch00010242-RA/Cch00014439-RA/Cch00019634-RA/Cch00019387-RA/Cch00033474-RA/Cch00031915-RA/Cch00037011-RA/Cch00037469-RA/Cch00038120-RA	12	http://www.genome.jp/kegg-bin/show_pathway?ko05012/K03879%09red/K02134%09red/K02135%09red/K02135%09red/K03955%09red/K03955%09red/K03953%09red/K03953%09red/K03949%09red/K03949%09red/K02262%09red/K02262%09red
ko00960	Tropane, piperidine and pyridine alkaloid biosynthesis	4/731	57/9712	0.630891	0.999999	0.898587	Cch00032254-RA/Cch00032255-RA/Cch00034456-RA/Cch00034458-RA	4	http://www.genome.jp/kegg-bin/show_pathway?ko00960/K08081%09red/K08081%09red/K15849%09red/K15849%09red
ko04550	Signaling pathways regulating pluripotency of stem cells	2/731	28/9712	0.633794	0.999999	0.898587	Cch00012086-RA/Cch00030657-RA	2	http://www.genome.jp/kegg-bin/show_pathway?ko04550/K14439%09red/K14439%09red
ko04978	Mineral absorption	2/731	28/9712	0.633794	0.999999	0.898587	Cch00001906-RA/Cch00001910-RA	2	http://www.genome.jp/kegg-bin/show_pathway?ko04978/K00510%09red/K00510%09red
ko00604	Glycosphingolipid biosynthesis - ganglio series	1/731	13/9712	0.638653	0.999999	0.898587	Cch00016889-RA	1	http://www.genome.jp/kegg-bin/show_pathway?ko00604/K12309%09red
ko00830	Retinol metabolism	3/731	44/9712	0.653782	0.999999	0.898587	Cch00003650-RA/Cch00006056-RA/Cch00035829-RA	3	http://www.genome.jp/kegg-bin/show_pathway?ko00830/K00001%09red/K00001%09red/K00001%09red
ko00071	Fatty acid degradation	5/731	74/9712	0.663574	0.999999	0.898587	Cch00003650-RA/Cch00006056-RA/Cch00035829-RA/Cch00000653-RA/Cch00000654-RA	5	http://www.genome.jp/kegg-bin/show_pathway?ko00071/K00001%09red/K00001%09red/K00001%09red/K00232%09red/K00232%09red
ko00524	Neomycin, kanamycin and gentamicin biosynthesis	1/731	15/9712	0.691072	0.999999	0.898587	Cch00031330-RA	1	http://www.genome.jp/kegg-bin/show_pathway?ko00524/K00844%09red
ko04920	Adipocytokine signaling pathway	4/731	62/9712	0.696255	0.999999	0.898587	Cch00004434-RA/Cch00014232-RA/Cch00027428-RA/Cch00003631-RA	4	http://www.genome.jp/kegg-bin/show_pathway?ko04920/K07199%09red/K07199%09red/K07199%09red/K07199%09red
ko04620	Toll-like receptor signaling pathway	8/731	121/9712	0.699488	0.999999	0.898587	Cch00025175-RA/Cch00026244-RA/Cch00037855-RA/Cch00009238-RA/Cch00027385-RA/Cch00031661-RA/Cch00031660-RA/Cch00029985-RA	8	http://www.genome.jp/kegg-bin/show_pathway?ko04620/K04733%09red/K04730%09red/K04730%09red/K04730%09red/K04730%09red/K04730%09red/K04730%09red/K04730%09red
ko00073	Cutin, suberine and wax biosynthesis	4/731	64/9712	0.719957	0.999999	0.898587	Cch00040615-RA/Cch00023767-RA/Cch00025358-RA/Cch00011491-RA	4	http://www.genome.jp/kegg-bin/show_pathway?ko00073/K15404%09red/K15404%09red/K15404%09red/K15404%09red
ko04380	Osteoclast differentiation	4/731	64/9712	0.719957	0.999999	0.898587	Cch00024448-RA/Cch00040385-RA/Cch00018529-RA/Cch00038392-RA	4	http://www.genome.jp/kegg-bin/show_pathway?ko04380/K14379%09red/K14379%09red/K14379%09red/K14379%09red
ko05160	Hepatitis C	4/731	64/9712	0.719957	0.999999	0.898587	Cch00027548-RA/Cch00038556-RA/Cch00031922-RA/Cch00037004-RA	4	http://www.genome.jp/kegg-bin/show_pathway?ko05160/K03237%09red/K03237%09red/K04706%09red/K04706%09red
ko00190	Oxidative phosphorylation	18/731	268/9712	0.728368	0.999999	0.898587	Cch00020617-RA/Cch00033902-RA/Cch00007164-RA/Cch00007168-RA/Cch00011513-RA/Cch00028253-RA/Cch00004939-RA/Cch00010242-RA/Cch00020791-RA/Cch00024734-RA/Cch00014439-RA/Cch00019634-RA/Cch00019387-RA/Cch00033474-RA/Cch00031915-RA/Cch00037011-RA/Cch00037469-RA/Cch00038120-RA	18	http://www.genome.jp/kegg-bin/show_pathway?ko00190/K01535%09red/K03879%09red/K02260%09red/K02260%09red/K02260%09red/K02134%09red/K02135%09red/K02135%09red/K02259%09red/K02259%09red/K03955%09red/K03955%09red/K03953%09red/K03953%09red/K03949%09red/K03949%09red/K02262%09red/K02262%09red
ko00970	Aminoacyl-tRNA biosynthesis	9/731	139/9712	0.728386	0.999999	0.898587	Cch00036499-RA/Cch00036500-RA/Cch00016244-RA/Cch00016245-RA/Cch00014985-RA/Cch00029931-RA/Cch00001500-RA/Cch00001501-RA/Cch00026271-RA	9	http://www.genome.jp/kegg-bin/show_pathway?ko00970/K01875%09red/K01875%09red/K01866%09red/K01866%09red/K01893%09red/K01893%09red/K01892%09red/K01892%09red/K01892%09red
ko04810	Regulation of actin cytoskeleton	6/731	97/9712	0.747898	0.999999	0.898587	Cch00006798-RA/Cch00006799-RA/Cch00032976-RA/Cch00032978-RA/Cch00027317-RA/Cch00039715-RA	6	http://www.genome.jp/kegg-bin/show_pathway?ko04810/K00889%09red/K00889%09red/K05758%09red/K05758%09red/K05757%09red/K05757%09red
ko05168	Herpes simplex virus 1 infection	12/731	186/9712	0.752303	0.999999	0.898587	Cch00007505-RA/Cch00021373-RA/Cch00023067-RA/Cch00005581-RA/Cch00002791-RA/Cch00027548-RA/Cch00038556-RA/Cch00033523-RA/Cch00010888-RA/Cch00033882-RA/Cch00024068-RA/Cch00010484-RA	12	http://www.genome.jp/kegg-bin/show_pathway?ko05168/K03347%09red/K03347%09red/K03347%09red/K03127%09red/K03127%09red/K03237%09red/K03237%09red/K11674%09red/K14840%09red/K14840%09red/K03133%09red/K03133%09red
ko05133	Pertussis	8/731	128/9712	0.75706	0.999999	0.898587	Cch00025175-RA/Cch00026244-RA/Cch00037855-RA/Cch00009238-RA/Cch00027385-RA/Cch00031661-RA/Cch00031660-RA/Cch00029985-RA	8	http://www.genome.jp/kegg-bin/show_pathway?ko05133/K04733%09red/K04730%09red/K04730%09red/K04730%09red/K04730%09red/K04730%09red/K04730%09red/K04730%09red
ko00130	Ubiquinone and other terpenoid-quinone biosynthesis	4/731	68/9712	0.763197	0.999999	0.898587	Cch00028107-RA/Cch00035793-RA/Cch00029285-RA/Cch00029348-RA	4	http://www.genome.jp/kegg-bin/show_pathway?ko00130/K09834%09red/K09834%09red/K14760%09red/K14760%09red
ko00630	Glyoxylate and dicarboxylate metabolism	8/731	129/9712	0.764608	0.999999	0.898587	Cch00001063-RA/Cch00032093-RA/Cch00008689-RA/Cch00008690-RA/Cch00013878-RA/Cch00038591-RA/Cch00021974-RA/Cch00023749-RA	8	http://www.genome.jp/kegg-bin/show_pathway?ko00630/K02437%09red/K02437%09red/K01455%09red/K01455%09red/K00122%09red/K00122%09red/K00600%09red/K00600%09red
ko04210	Apoptosis	8/731	129/9712	0.764608	0.999999	0.898587	Cch00025175-RA/Cch00026244-RA/Cch00037855-RA/Cch00009238-RA/Cch00027385-RA/Cch00031661-RA/Cch00031660-RA/Cch00029985-RA	8	http://www.genome.jp/kegg-bin/show_pathway?ko04210/K04733%09red/K04730%09red/K04730%09red/K04730%09red/K04730%09red/K04730%09red/K04730%09red/K04730%09red
ko05142	Chagas disease (American trypanosomiasis)	8/731	130/9712	0.771987	0.999999	0.898587	Cch00025175-RA/Cch00026244-RA/Cch00037855-RA/Cch00009238-RA/Cch00027385-RA/Cch00031661-RA/Cch00031660-RA/Cch00029985-RA	8	http://www.genome.jp/kegg-bin/show_pathway?ko05142/K04733%09red/K04730%09red/K04730%09red/K04730%09red/K04730%09red/K04730%09red/K04730%09red/K04730%09red
ko01040	Biosynthesis of unsaturated fatty acids	2/731	37/9712	0.778798	0.999999	0.898587	Cch00000653-RA/Cch00000654-RA	2	http://www.genome.jp/kegg-bin/show_pathway?ko01040/K00232%09red/K00232%09red
ko04933	AGE-RAGE signaling pathway in diabetic complications	2/731	37/9712	0.778798	0.999999	0.898587	Cch00012866-RA/Cch00033261-RA	2	http://www.genome.jp/kegg-bin/show_pathway?ko04933/K05857%09red/K05857%09red
ko00790	Folate biosynthesis	2/731	38/9712	0.791341	0.999999	0.898587	Cch00040515-RA/Cch00040740-RA	2	http://www.genome.jp/kegg-bin/show_pathway?ko00790/K03639%09red/K03639%09red
ko00592	alpha-Linolenic acid metabolism	4/731	71/9712	0.792082	0.999999	0.898587	Cch00013150-RA/Cch00014045-RA/Cch00000653-RA/Cch00000654-RA	4	http://www.genome.jp/kegg-bin/show_pathway?ko00592/K16818%09red/K16818%09red/K00232%09red/K00232%09red
ko04666	Fc gamma R-mediated phagocytosis	6/731	103/9712	0.797225	0.999999	0.898587	Cch00006798-RA/Cch00006799-RA/Cch00032976-RA/Cch00032978-RA/Cch00027317-RA/Cch00039715-RA	6	http://www.genome.jp/kegg-bin/show_pathway?ko04666/K00889%09red/K00889%09red/K05758%09red/K05758%09red/K05757%09red/K05757%09red
ko05130	Pathogenic Escherichia coli infection	4/731	73/9712	0.809721	0.999999	0.898587	Cch00032976-RA/Cch00032978-RA/Cch00027317-RA/Cch00039715-RA	4	http://www.genome.jp/kegg-bin/show_pathway?ko05130/K05758%09red/K05758%09red/K05757%09red/K05757%09red
ko00521	Streptomycin biosynthesis	1/731	22/9712	0.821553	0.999999	0.898587	Cch00031330-RA	1	http://www.genome.jp/kegg-bin/show_pathway?ko00521/K00844%09red
ko03320	PPAR signaling pathway	2/731	41/9712	0.825273	0.999999	0.898587	Cch00000653-RA/Cch00000654-RA	2	http://www.genome.jp/kegg-bin/show_pathway?ko03320/K00232%09red/K00232%09red
ko04621	NOD-like receptor signaling pathway	2/731	41/9712	0.825273	0.999999	0.898587	Cch00031923-RA/Cch00037003-RA	2	http://www.genome.jp/kegg-bin/show_pathway?ko04621/K12795%09red/K12795%09red
ko04919	Thyroid hormone signaling pathway	4/731	75/9712	0.82612	0.999999	0.898587	Cch00035241-RA/Cch00037358-RA/Cch00012866-RA/Cch00033261-RA	4	http://www.genome.jp/kegg-bin/show_pathway?ko04919/K06062%09red/K06062%09red/K05857%09red/K05857%09red
ko04722	Neurotrophin signaling pathway	10/731	171/9712	0.838126	0.999999	0.898587	Cch00025175-RA/Cch00026244-RA/Cch00037855-RA/Cch00009238-RA/Cch00027385-RA/Cch00012098-RA/Cch00030643-RA/Cch00031661-RA/Cch00031660-RA/Cch00029985-RA	10	http://www.genome.jp/kegg-bin/show_pathway?ko04722/K04733%09red/K04730%09red/K04730%09red/K04730%09red/K04730%09red/K04505%09red/K04505%09red/K04730%09red/K04730%09red/K04730%09red
ko05010	Alzheimer disease	13/731	218/9712	0.84562	0.999999	0.898587	Cch00028253-RA/Cch00004939-RA/Cch00010242-RA/Cch00014439-RA/Cch00019634-RA/Cch00019387-RA/Cch00033474-RA/Cch00031915-RA/Cch00037011-RA/Cch00012098-RA/Cch00030643-RA/Cch00037469-RA/Cch00038120-RA	13	http://www.genome.jp/kegg-bin/show_pathway?ko05010/K02134%09red/K02135%09red/K02135%09red/K03955%09red/K03955%09red/K03953%09red/K03953%09red/K03949%09red/K03949%09red/K04505%09red/K04505%09red/K02262%09red/K02262%09red
ko01230	Biosynthesis of amino acids	28/731	439/9712	0.848113	0.999999	0.898587	Cch00004901-RA/Cch00026336-RA/Cch00008727-RA/Cch00005667-RA/Cch00011393-RA/Cch00029120-RA/Cch00033791-RA/Cch00007335-RA/Cch00020891-RA/Cch00038572-RA/Cch00039086-RA/Cch00034456-RA/Cch00034458-RA/Cch00002362-RA/Cch00006421-RA/Cch00024982-RA/Cch00040997-RA/Cch00025992-RA/Cch00031340-RA/Cch00039518-RA/Cch00011092-RA/Cch00020692-RA/Cch00013939-RA/Cch00026888-RA/Cch00021974-RA/Cch00023749-RA/Cch000216…	28	http://www.genome.jp/kegg-bin/show_pathway?ko01230/K01704%09red/K01704%09red/K01704%09red/K00286%09red/K00286%09red/K00286%09red/K00872%09red/K00872%09red/K01703%09red/K01703%09red/K01703%09red/K15849%09red/K15849%09red/K01653%09red/K01653%09red/K01850%09red/K01850%09red/K11755%09red/K11755%09red/K11755%09red/K01476%09red/K01476%09red/K01814%09red/K01814%09red/K00600%09red/K00600%09red/K01739%09r…
ko04530	Tight junction	2/731	46/9712	0.870927	0.999999	0.898587	Cch00028634-RA/Cch00028636-RA	2	http://www.genome.jp/kegg-bin/show_pathway?ko04530/K06111%09red/K06111%09red
ko04068	FoxO signaling pathway	6/731	115/9712	0.873167	0.999999	0.898587	Cch00004434-RA/Cch00014232-RA/Cch00027428-RA/Cch00003631-RA/Cch00034657-RA/Cch00038538-RA	6	http://www.genome.jp/kegg-bin/show_pathway?ko04068/K07199%09red/K07199%09red/K07199%09red/K07199%09red/K08336%09red/K08336%09red
ko04612	Antigen processing and presentation	4/731	83/9712	0.880395	0.999999	0.898587	Cch00017019-RA/Cch00018166-RA/Cch00023126-RA/Cch00035648-RA	4	http://www.genome.jp/kegg-bin/show_pathway?ko04612/K08064%09red/K08064%09red/K08065%09red/K08065%09red
ko00950	Isoquinoline alkaloid biosynthesis	2/731	48/9712	0.885903	0.999999	0.898587	Cch00034456-RA/Cch00034458-RA	2	http://www.genome.jp/kegg-bin/show_pathway?ko00950/K15849%09red/K15849%09red
ko04350	TGF-beta signaling pathway	5/731	101/9712	0.886075	0.999999	0.898587	Cch00007505-RA/Cch00021373-RA/Cch00023067-RA/Cch00005653-RA/Cch00006209-RA	5	http://www.genome.jp/kegg-bin/show_pathway?ko04350/K03347%09red/K03347%09red/K03347%09red/K04681%09red/K04681%09red
ko00941	Flavonoid biosynthesis	2/731	50/9712	0.899256	0.999999	0.898587	Cch00017686-RA/Cch00027681-RA	2	http://www.genome.jp/kegg-bin/show_pathway?ko00941/K13065%09red/K13065%09red
ko00330	Arginine and proline metabolism	5/731	105/9712	0.904867	0.999999	0.898587	Cch00005667-RA/Cch00011393-RA/Cch00029120-RA/Cch00011092-RA/Cch00020692-RA	5	http://www.genome.jp/kegg-bin/show_pathway?ko00330/K00286%09red/K00286%09red/K00286%09red/K01476%09red/K01476%09red
ko04921	Oxytocin signaling pathway	9/731	172/9712	0.908563	0.999999	0.898587	Cch00017793-RA/Cch00024284-RA/Cch00024570-RA/Cch00024588-RA/Cch00036717-RA/Cch00004434-RA/Cch00014232-RA/Cch00027428-RA/Cch00003631-RA	9	http://www.genome.jp/kegg-bin/show_pathway?ko04921/K03234%09red/K03234%09red/K03234%09red/K03234%09red/K03234%09red/K07199%09red/K07199%09red/K07199%09red/K07199%09red
ko00561	Glycerolipid metabolism	7/731	140/9712	0.910607	0.999999	0.898587	Cch00008833-RA/Cch00018571-RA/Cch00035286-RA/Cch00037478-RA/Cch00003102-RA/Cch00021971-RA/Cch00004248-RA	7	http://www.genome.jp/kegg-bin/show_pathway?ko00561/K07407%09red/K07407%09red/K07407%09red/K07407%09red/K13506%09red/K13506%09red/K13506%09red
ko00460	Cyanoamino acid metabolism	4/731	89/9712	0.91083	0.999999	0.898587	Cch00008689-RA/Cch00008690-RA/Cch00021974-RA/Cch00023749-RA	4	http://www.genome.jp/kegg-bin/show_pathway?ko00460/K01455%09red/K01455%09red/K00600%09red/K00600%09red
ko04712	Circadian rhythm - plant	2/731	52/9712	0.911141	0.999999	0.898587	Cch00025852-RA/Cch00025854-RA	2	http://www.genome.jp/kegg-bin/show_pathway?ko04712/K10143%09red/K10143%09red
ko05322	Systemic lupus erythematosus	4/731	90/9712	0.915173	0.999999	0.898587	Cch00032435-RA/Cch00035527-RA/Cch00009742-RA/Cch00024839-RA	4	http://www.genome.jp/kegg-bin/show_pathway?ko05322/K11088%09red/K11088%09red/K11086%09red/K11086%09red
ko00680	Methane metabolism	6/731	126/9712	0.920343	0.999999	0.898587	Cch00029535-RA/Cch00029533-RA/Cch00013878-RA/Cch00038591-RA/Cch00021974-RA/Cch00023749-RA	6	http://www.genome.jp/kegg-bin/show_pathway?ko00680/K01895%09red/K01895%09red/K00122%09red/K00122%09red/K00600%09red/K00600%09red
ko00520	Amino sugar and nucleotide sugar metabolism	10/731	194/9712	0.926288	0.999999	0.898587	Cch00015446-RA/Cch00016264-RA/Cch00016266-RA/Cch00031489-RA/Cch00038083-RA/Cch00010930-RA/Cch00028657-RA/Cch00022561-RA/Cch00030384-RA/Cch00031330-RA	10	http://www.genome.jp/kegg-bin/show_pathway?ko00520/K01183%09red/K01183%09red/K01183%09red/K01183%09red/K01183%09red/K01711%09red/K01711%09red/K01836%09red/K01836%09red/K00844%09red
ko00220	Arginine biosynthesis	2/731	55/9712	0.926529	0.999999	0.898587	Cch00011092-RA/Cch00020692-RA	2	http://www.genome.jp/kegg-bin/show_pathway?ko00220/K01476%09red/K01476%09red
ko04966	Collecting duct acid secretion	1/731	35/9712	0.935674	0.999999	0.898587	Cch00024485-RA	1	http://www.genome.jp/kegg-bin/show_pathway?ko04966/K13627%09red
ko00720	Carbon fixation pathways in prokaryotes	2/731	58/9712	0.939378	0.999999	0.898587	Cch00029535-RA/Cch00029533-RA	2	http://www.genome.jp/kegg-bin/show_pathway?ko00720/K01895%09red/K01895%09red
ko05110	Vibrio cholerae infection	2/731	58/9712	0.939378	0.999999	0.898587	Cch00000855-RA/Cch00036030-RA	2	http://www.genome.jp/kegg-bin/show_pathway?ko05110/K09481%09red/K09481%09red
ko03015	mRNA surveillance pathway	11/731	216/9712	0.94035	0.999999	0.898587	Cch00008095-RA/Cch00020813-RA/Cch00014235-RA/Cch00037044-RA/Cch00005143-RA/Cch00014672-RA/Cch00026971-RA/Cch00001276-RA/Cch00011701-RA/Cch00018649-RA/Cch00025025-RA	11	http://www.genome.jp/kegg-bin/show_pathway?ko03015/K14399%09red/K14399%09red/K14408%09red/K14408%09red/K12883%09red/K12883%09red/K12883%09red/K06965%09red/K06965%09red/K14411%09red/K14411%09red
ko00945	Stilbenoid, diarylheptanoid and gingerol biosynthesis	2/731	59/9712	0.943165	0.999999	0.898587	Cch00017686-RA/Cch00027681-RA	2	http://www.genome.jp/kegg-bin/show_pathway?ko00945/K13065%09red/K13065%09red
ko03050	Proteasome	5/731	116/9712	0.943281	0.999999	0.898587	Cch00013766-RA/Cch00034110-RA/Cch00001979-RA/Cch00040589-RA/Cch00023826-RA	5	http://www.genome.jp/kegg-bin/show_pathway?ko03050/K02737%09red/K02737%09red/K02739%09red/K02739%09red/K02739%09red
ko03013	RNA transport	22/731	391/9712	0.944537	0.999999	0.898587	Cch00014906-RA/Cch00018212-RA/Cch00030562-RA/Cch00002346-RA/Cch00033082-RA/Cch00027548-RA/Cch00038556-RA/Cch00017173-RA/Cch00018089-RA/Cch00018093-RA/Cch00018291-RA/Cch00033379-RA/Cch00035000-RA/Cch00005143-RA/Cch00014672-RA/Cch00026971-RA/Cch00028420-RA/Cch00028521-RA/Cch00025229-RA/Cch00030453-RA/Cch00012685-RA/Cch00036572-RA	22	http://www.genome.jp/kegg-bin/show_pathway?ko03013/K14004%09red/K14004%09red/K14004%09red/K03539%09red/K03539%09red/K03237%09red/K03237%09red/K03538%09red/K03538%09red/K03538%09red/K03538%09red/K14299%09red/K14299%09red/K12883%09red/K12883%09red/K12883%09red/K03249%09red/K03249%09red/K14304%09red/K14304%09red/K14314%09red/K14314%09red
ko04141	Protein processing in endoplasmic reticulum	26/731	452/9712	0.944615	0.999999	0.898587	Cch00021779-RA/Cch00030502-RA/Cch00031907-RA/Cch00038262-RA/Cch00040102-RA/Cch00007505-RA/Cch00021373-RA/Cch00023067-RA/Cch00014906-RA/Cch00018212-RA/Cch00030562-RA/Cch00002627-RA/Cch00035812-RA/Cch00027548-RA/Cch00038556-RA/Cch00033950-RA/Cch00002892-RA/Cch00000855-RA/Cch00036030-RA/Cch00004896-RA/Cch00008729-RA/Cch00024595-RA/Cch00037543-RA/Cch00013482-RA/Cch00027298-RA/Cch00032396-RA	26	http://www.genome.jp/kegg-bin/show_pathway?ko04141/K13525%09red/K13525%09red/K13525%09red/K13525%09red/K13525%09red/K03347%09red/K03347%09red/K03347%09red/K14004%09red/K14004%09red/K14004%09red/K14003%09red/K14003%09red/K03237%09red/K03237%09red/K14007%09red/K14007%09red/K09481%09red/K09481%09red/K09584%09red/K09584%09red/K01230%09red/K01230%09red/K10088%09red/K13993%09red/K13993%09red
ko00380	Tryptophan metabolism	2/731	60/9712	0.946726	0.999999	0.898587	Cch00030930-RA/Cch00035665-RA	2	http://www.genome.jp/kegg-bin/show_pathway?ko00380/K16903%09red/K16903%09red
ko04014	Ras signaling pathway	4/731	100/9712	0.949241	0.999999	0.898587	Cch00022894-RA/Cch00034395-RA/Cch00012094-RA/Cch00030648-RA	4	http://www.genome.jp/kegg-bin/show_pathway?ko04014/K17637%09red/K17637%09red/K07889%09red/K07889%09red
ko00640	Propanoate metabolism	2/731	61/9712	0.950074	0.999999	0.898587	Cch00029535-RA/Cch00029533-RA	2	http://www.genome.jp/kegg-bin/show_pathway?ko00640/K01895%09red/K01895%09red
ko00052	Galactose metabolism	6/731	138/9712	0.953609	0.999999	0.898587	Cch00016889-RA/Cch00008833-RA/Cch00018571-RA/Cch00035286-RA/Cch00037478-RA/Cch00031330-RA	6	http://www.genome.jp/kegg-bin/show_pathway?ko00052/K12309%09red/K07407%09red/K07407%09red/K07407%09red/K07407%09red/K00844%09red
ko04152	AMPK signaling pathway	9/731	192/9712	0.957951	0.999999	0.898587	Cch00017793-RA/Cch00024284-RA/Cch00024570-RA/Cch00024588-RA/Cch00036717-RA/Cch00004434-RA/Cch00014232-RA/Cch00027428-RA/Cch00003631-RA	9	http://www.genome.jp/kegg-bin/show_pathway?ko04152/K03234%09red/K03234%09red/K03234%09red/K03234%09red/K03234%09red/K07199%09red/K07199%09red/K07199%09red/K07199%09red
ko04114	Oocyte meiosis	12/731	242/9712	0.958157	0.999999	0.898587	Cch00007505-RA/Cch00021373-RA/Cch00023067-RA/Cch00018095-RA/Cch00028835-RA/Cch00040202-RA/Cch00006089-RA/Cch00021719-RA/Cch00027007-RA/Cch00011097-RA/Cch00016558-RA/Cch00029017-RA	12	http://www.genome.jp/kegg-bin/show_pathway?ko04114/K03347%09red/K03347%09red/K03347%09red/K03352%09red/K03352%09red/K03352%09red/K02537%09red/K02537%09red/K03357%09red/K03357%09red/K03354%09red/K03354%09red
ko04931	Insulin resistance	4/731	104/9712	0.95894	0.999999	0.898587	Cch00004434-RA/Cch00014232-RA/Cch00027428-RA/Cch00003631-RA	4	http://www.genome.jp/kegg-bin/show_pathway?ko04931/K07199%09red/K07199%09red/K07199%09red/K07199%09red
ko00400	Phenylalanine, tyrosine and tryptophan biosynthesis	4/731	105/9712	0.961082	0.999999	0.898587	Cch00034456-RA/Cch00034458-RA/Cch00024982-RA/Cch00040997-RA	4	http://www.genome.jp/kegg-bin/show_pathway?ko00400/K15849%09red/K15849%09red/K01850%09red/K01850%09red
ko05152	Tuberculosis	14/731	278/9712	0.962974	0.999999	0.898587	Cch00025175-RA/Cch00026244-RA/Cch00037855-RA/Cch00009238-RA/Cch00027385-RA/Cch00017019-RA/Cch00018166-RA/Cch00012094-RA/Cch00030648-RA/Cch00023126-RA/Cch00035648-RA/Cch00031661-RA/Cch00031660-RA/Cch00029985-RA	14	http://www.genome.jp/kegg-bin/show_pathway?ko05152/K04733%09red/K04730%09red/K04730%09red/K04730%09red/K04730%09red/K08064%09red/K08064%09red/K07889%09red/K07889%09red/K08065%09red/K08065%09red/K04730%09red/K04730%09red/K04730%09red
ko00051	Fructose and mannose metabolism	5/731	125/9712	0.96362	0.999999	0.898587	Cch00036800-RA/Cch00037606-RA/Cch00010930-RA/Cch00028657-RA/Cch00031330-RA	5	http://www.genome.jp/kegg-bin/show_pathway?ko00051/K18447%09red/K18447%09red/K01711%09red/K01711%09red/K00844%09red
ko03018	RNA degradation	14/731	279/9712	0.964261	0.999999	0.898587	Cch00020349-RA/Cch00036719-RA/Cch00020350-RA/Cch00019680-RA/Cch00019689-RA/Cch00026732-RA/Cch00036841-RA/Cch00022897-RA/Cch00034398-RA/Cch00035296-RA/Cch00010567-RA/Cch00010573-RA/Cch00025699-RA/Cch00000445-RA	14	http://www.genome.jp/kegg-bin/show_pathway?ko03018/K12604%09red/K12604%09red/K12604%09red/K03681%09red/K03681%09red/K03681%09red/K03681%09red/K12622%09red/K12622%09red/K12627%09red/K12627%09red/K12627%09red/K12626%09red/K12626%09red
ko00360	Phenylalanine metabolism	2/731	68/9712	0.968468	0.999999	0.898587	Cch00034456-RA/Cch00034458-RA	2	http://www.genome.jp/kegg-bin/show_pathway?ko00360/K15849%09red/K15849%09red
ko00260	Glycine, serine and threonine metabolism	6/731	147/9712	0.969688	0.999999	0.898587	Cch00033791-RA/Cch00007335-RA/Cch00001063-RA/Cch00032093-RA/Cch00021974-RA/Cch00023749-RA	6	http://www.genome.jp/kegg-bin/show_pathway?ko00260/K00872%09red/K00872%09red/K02437%09red/K02437%09red/K00600%09red/K00600%09red
ko00410	beta-Alanine metabolism	3/731	91/9712	0.971801	0.999999	0.898587	Cch00000237-RA/Cch00037825-RA/Cch00031262-RA	3	http://www.genome.jp/kegg-bin/show_pathway?ko00410/K01464%09red/K01464%09red/K01918%09red
ko05145	Toxoplasmosis	8/731	188/9712	0.976173	0.999999	0.898587	Cch00025175-RA/Cch00026244-RA/Cch00037855-RA/Cch00009238-RA/Cch00027385-RA/Cch00031661-RA/Cch00031660-RA/Cch00029985-RA	8	http://www.genome.jp/kegg-bin/show_pathway?ko05145/K04733%09red/K04730%09red/K04730%09red/K04730%09red/K04730%09red/K04730%09red/K04730%09red/K04730%09red
ko00020	Citrate cycle (TCA cycle)	2/731	74/9712	0.978871	0.999999	0.898587	Cch00017045-RA/Cch00023937-RA	2	http://www.genome.jp/kegg-bin/show_pathway?ko00020/K01610%09red/K01610%09red
ko05205	Proteoglycans in cancer	2/731	74/9712	0.978871	0.999999	0.898587	Cch00011387-RA/Cch00014723-RA	2	http://www.genome.jp/kegg-bin/show_pathway?ko05205/K07964%09red/K07964%09red
ko04310	Wnt signaling pathway	5/731	137/9712	0.980384	0.999999	0.898587	Cch00007505-RA/Cch00021373-RA/Cch00023067-RA/Cch00012098-RA/Cch00030643-RA	5	http://www.genome.jp/kegg-bin/show_pathway?ko04310/K03347%09red/K03347%09red/K03347%09red/K04505%09red/K04505%09red
ko04721	Synaptic vesicle cycle	4/731	119/9712	0.981997	0.999999	0.898587	Cch00014448-RA/Cch00028168-RA/Cch00010590-RA/Cch00025464-RA	4	http://www.genome.jp/kegg-bin/show_pathway?ko04721/K04646%09red/K04646%09red/K08486%09red/K08486%09red
ko00564	Glycerophospholipid metabolism	7/731	177/9712	0.982766	0.999999	0.898587	Cch00013150-RA/Cch00014045-RA/Cch00003102-RA/Cch00021971-RA/Cch00004248-RA/Cch00032956-RA/Cch00032957-RA	7	http://www.genome.jp/kegg-bin/show_pathway?ko00564/K16818%09red/K16818%09red/K13506%09red/K13506%09red/K13506%09red/K00981%09red/K00981%09red
ko03040	Spliceosome	25/731	480/9712	0.98429	0.999999	0.898587	Cch00009447-RA/Cch00028937-RA/Cch00039412-RA/Cch00029108-RA/Cch00032990-RA/Cch00032435-RA/Cch00035527-RA/Cch00022897-RA/Cch00034398-RA/Cch00009742-RA/Cch00024839-RA/Cch00036625-RA/Cch00031699-RA/Cch00035451-RA/Cch00035296-RA/Cch00010567-RA/Cch00010573-RA/Cch00005143-RA/Cch00014672-RA/Cch00026971-RA/Cch00034426-RA/Cch00025699-RA/Cch00000445-RA/Cch00008367-RA/Cch00013544-RA	25	http://www.genome.jp/kegg-bin/show_pathway?ko03040/K12818%09red/K12818%09red/K12818%09red/K11984%09red/K11984%09red/K11088%09red/K11088%09red/K12622%09red/K12622%09red/K11086%09red/K11086%09red/K12831%09red/K12831%09red/K12831%09red/K12627%09red/K12627%09red/K12627%09red/K12883%09red/K12883%09red/K12883%09red/K06063%09red/K12626%09red/K12626%09red/K12858%09red/K12858%09red
ko05164	Influenza A	6/731	169/9712	0.989935	0.999999	0.898587	Cch00025175-RA/Cch00027548-RA/Cch00038556-RA/Cch00010169-RA/Cch00016155-RA/Cch00026619-RA	6	http://www.genome.jp/kegg-bin/show_pathway?ko05164/K04733%09red/K03237%09red/K03237%09red/K15047%09red/K15047%09red/K15047%09red
ko00620	Pyruvate metabolism	6/731	171/9712	0.99093	0.999999	0.898587	Cch00017045-RA/Cch00023937-RA/Cch00029535-RA/Cch00029533-RA/Cch00029141-RA/Cch00031377-RA	6	http://www.genome.jp/kegg-bin/show_pathway?ko00620/K01610%09red/K01610%09red/K01895%09red/K01895%09red/K01759%09red/K01759%09red
ko01212	Fatty acid metabolism	2/731	93/9712	0.994236	0.999999	0.898587	Cch00000653-RA/Cch00000654-RA	2	http://www.genome.jp/kegg-bin/show_pathway?ko01212/K00232%09red/K00232%09red
ko05200	Pathways in cancer	3/731	117/9712	0.994341	0.999999	0.898587	Cch00002821-RA/Cch00011827-RA/Cch00025855-RA	3	http://www.genome.jp/kegg-bin/show_pathway?ko05200/K08737%09red/K08736%09red/K08736%09red
ko04930	Type II diabetes mellitus	1/731	67/9712	0.994812	0.999999	0.898587	Cch00031330-RA	1	http://www.genome.jp/kegg-bin/show_pathway?ko04930/K00844%09red
ko05203	Viral carcinogenesis	12/731	294/9712	0.994926	0.999999	0.898587	Cch00020581-RA/Cch00020584-RA/Cch00020585-RA/Cch00020586-RA/Cch00020580-RA/Cch00035241-RA/Cch00037358-RA/Cch00016221-RA/Cch00031774-RA/Cch00005653-RA/Cch00006209-RA/Cch00034426-RA	12	http://www.genome.jp/kegg-bin/show_pathway?ko05203/K03124%09red/K03124%09red/K03124%09red/K03124%09red/K03124%09red/K06062%09red/K06062%09red/K03122%09red/K03122%09red/K04681%09red/K04681%09red/K06063%09red
ko00040	Pentose and glucuronate interconversions	6/731	182/9712	0.994938	0.999999	0.898587	Cch00020725-RA/Cch00038914-RA/Cch00020728-RA/Cch00038911-RA/Cch00028468-RA/Cch00024649-RA	6	http://www.genome.jp/kegg-bin/show_pathway?ko00040/K01051%09red/K01051%09red/K01051%09red/K01051%09red/K01051%09red/K01051%09red
ko04020	Calcium signaling pathway	2/731	95/9712	0.994984	0.999999	0.898587	Cch00012866-RA/Cch00033261-RA	2	http://www.genome.jp/kegg-bin/show_pathway?ko04020/K05857%09red/K05857%09red
ko04010	MAPK signaling pathway	2/731	96/9712	0.995322	0.999999	0.898587	Cch00026808-RA/Cch00005883-RA	2	http://www.genome.jp/kegg-bin/show_pathway?ko04010/K04459%09red/K04459%09red
ko04922	Glucagon signaling pathway	4/731	144/9712	0.995812	0.999999	0.898587	Cch00004434-RA/Cch00014232-RA/Cch00027428-RA/Cch00003631-RA	4	http://www.genome.jp/kegg-bin/show_pathway?ko04922/K07199%09red/K07199%09red/K07199%09red/K07199%09red
ko04072	Phospholipase D signaling pathway	2/731	99/9712	0.996206	0.999999	0.898587	Cch00006798-RA/Cch00006799-RA	2	http://www.genome.jp/kegg-bin/show_pathway?ko04072/K00889%09red/K00889%09red
ko04910	Insulin signaling pathway	5/731	168/9712	0.996439	0.999999	0.898587	Cch00004434-RA/Cch00014232-RA/Cch00027428-RA/Cch00003631-RA/Cch00031330-RA	5	http://www.genome.jp/kegg-bin/show_pathway?ko04910/K07199%09red/K07199%09red/K07199%09red/K07199%09red/K00844%09red
ko05134	Legionellosis	5/731	168/9712	0.996439	0.999999	0.898587	Cch00021779-RA/Cch00030502-RA/Cch00031907-RA/Cch00038262-RA/Cch00040102-RA	5	http://www.genome.jp/kegg-bin/show_pathway?ko05134/K13525%09red/K13525%09red/K13525%09red/K13525%09red/K13525%09red
ko04145	Phagosome	4/731	154/9712	0.997718	0.999999	0.898587	Cch00000855-RA/Cch00036030-RA/Cch00012094-RA/Cch00030648-RA	4	http://www.genome.jp/kegg-bin/show_pathway?ko04145/K09481%09red/K09481%09red/K07889%09red/K07889%09red
ko00010	Glycolysis / Gluconeogenesis	8/731	243/9712	0.998374	0.999999	0.898587	Cch00017045-RA/Cch00023937-RA/Cch00029535-RA/Cch00029533-RA/Cch00003650-RA/Cch00006056-RA/Cch00035829-RA/Cch00031330-RA	8	http://www.genome.jp/kegg-bin/show_pathway?ko00010/K01610%09red/K01610%09red/K01895%09red/K01895%09red/K00001%09red/K00001%09red/K00001%09red/K00844%09red
ko05231	Choline metabolism in cancer	2/731	117/9712	0.998938	0.999999	0.898587	Cch00006798-RA/Cch00006799-RA	2	http://www.genome.jp/kegg-bin/show_pathway?ko05231/K00889%09red/K00889%09red
ko04915	Estrogen signaling pathway	2/731	120/9712	0.999143	0.999999	0.898587	Cch00030998-RA/Cch00035919-RA	2	http://www.genome.jp/kegg-bin/show_pathway?ko04915/K09571%09red/K09571%09red
ko04071	Sphingolipid signaling pathway	2/731	122/9712	0.999257	0.999999	0.898587	Cch00031683-RA/Cch00037211-RA	2	http://www.genome.jp/kegg-bin/show_pathway?ko04071/K04716%09red/K04716%09red
ko04024	cAMP signaling pathway	2/731	123/9712	0.999309	0.999999	0.898587	Cch00000653-RA/Cch00000654-RA	2	http://www.genome.jp/kegg-bin/show_pathway?ko04024/K00232%09red/K00232%09red
ko05230	Central carbon metabolism in cancer	1/731	93/9712	0.999333	0.999999	0.898587	Cch00031330-RA	1	http://www.genome.jp/kegg-bin/show_pathway?ko05230/K00844%09red
ko04146	Peroxisome	2/731	125/9712	0.999401	0.999999	0.898587	Cch00000653-RA/Cch00000654-RA	2	http://www.genome.jp/kegg-bin/show_pathway?ko04146/K00232%09red/K00232%09red
ko04066	HIF-1 signaling pathway	1/731	105/9712	0.999742	0.999999	0.898587	Cch00031330-RA	1	http://www.genome.jp/kegg-bin/show_pathway?ko04066/K00844%09red
ko00710	Carbon fixation in photosynthetic organisms	2/731	140/9712	0.999798	0.999999	0.898587	Cch00017045-RA/Cch00023937-RA	2	http://www.genome.jp/kegg-bin/show_pathway?ko00710/K01610%09red/K01610%09red
ko00500	Starch and sucrose metabolism	13/731	384/9712	0.999826	0.999999	0.898587	Cch00028392-RA/Cch00038724-RA/Cch00020725-RA/Cch00038914-RA/Cch00020728-RA/Cch00038911-RA/Cch00036800-RA/Cch00037606-RA/Cch00028468-RA/Cch00024649-RA/Cch00026326-RA/Cch00026914-RA/Cch00031330-RA	13	http://www.genome.jp/kegg-bin/show_pathway?ko00500/K01176%09red/K01176%09red/K01051%09red/K01051%09red/K01051%09red/K01051%09red/K18447%09red/K18447%09red/K01051%09red/K01051%09red/K01176%09red/K01176%09red/K00844%09red
ko00270	Cysteine and methionine metabolism	2/731	166/9712	0.99997	0.999999	0.898587	Cch00021628-RA/Cch00030349-RA	2	http://www.genome.jp/kegg-bin/show_pathway?ko00270/K01739%09red/K01739%09red
ko05206	MicroRNAs in cancer	2/731	184/9712	0.999992	0.999999	0.898587	Cch00020359-RA/Cch00020358-RA	2	http://www.genome.jp/kegg-bin/show_pathway?ko05206/K11592%09red/K11592%09red
ko04075	Plant hormone signal transduction	6/731	296/9712	0.999994	0.999999	0.898587	Cch00022559-RA/Cch00030386-RA/Cch00029447-RA/Cch00032196-RA/Cch00036694-RA/Cch00038665-RA	6	http://www.genome.jp/kegg-bin/show_pathway?ko04075/K14492%09red/K14492%09red/K13422%09red/K13422%09red/K14484%09red/K14484%09red
ko01200	Carbon metabolism	11/731	442/9712	0.999999	0.999999	0.898587	Cch00017045-RA/Cch00023937-RA/Cch00008689-RA/Cch00008690-RA/Cch00029535-RA/Cch00029533-RA/Cch00013878-RA/Cch00038591-RA/Cch00021974-RA/Cch00023749-RA/Cch00031330-RA	11	http://www.genome.jp/kegg-bin/show_pathway?ko01200/K01610%09red/K01610%09red/K01455%09red/K01455%09red/K01895%09red/K01895%09red/K00122%09red/K00122%09red/K00600%09red/K00600%09red/K00844%09red

## Sheet: Supplementary Data 3
Supplementary Data 3. The null simulations of the background gene birth and death rates in each Multi-tAxon Paleopolyploidy Search (MAPS) analysis. The p-value for a one-sided Fisher's exact test was used to detect nodes with a significantly higher proportion of inferred gene duplications compared to the null distribution. An * indicates a significant node. No adjustment made for multiple compari…
Index #	Total nuclear gene family phylogenies #			Node	% Subtrees with shared duplication	# Subtrees without shared duplication	# Subtrees with shared duplication	Total subtrees #	p-value	% Simulated Subtrees with shared duplication
		MAPS 1
1	7165	Coptis chinensis	cch							1	2	3	4	5	6	7	8	9	10	11	12	13	14	15	16	17	18	19	20	21	22	23	24	25	26	27	28	29	30	31	32	33	34	35	36	37	38	39	40
2		Aquilegia coerulea	aco	N1	0.0550422	2352	137	2489	1	0.15544	0.188729	0.185734	0.170501	0.161168	0.163782	0.154839	0.163711	0.176	0.169583	0.181696	0.184576	0.153646	0.150396	0.174603	0.17662	0.169251	0.173691	0.164	0.172367	0.168627	0.169291	0.159326	0.177806	0.171662	0.167969	0.178851	0.17561	0.166889	0.168798	0.163102	0.168176	0.172087	0.164384	0.157143	0.156785	0.195903	0.177461	0.175623	0.166008
3		Papaver somniferum	pso	N2	0.130161	1243	186	1429	0.26139	0.123611	0.126506	0.12844	0.122511	0.141844	0.128889	0.120344	0.122222	0.131657	0.122419	0.103397	0.0994318	0.137026	0.0974889	0.114202	0.124665	0.12936	0.100287	0.113636	0.11276	0.108069	0.115442	0.121602	0.11544	0.120427	0.132159	0.134615	0.130496	0.103093	0.136499	0.120556	0.119883	0.121726	0.115328	0.117816	0.125714	0.113475	0.104106	0.118594	0.12
4		Nelumbo nucifera	nnu	N3*	0.147099	632	109	741	0.0320425	0.112828	0.0930979	0.1133	0.0929853	0.0993976	0.138614	0.0998415	0.116751	0.117057	0.101806	0.097561	0.110769	0.107937	0.0987055	0.0923318	0.113569	0.0945122	0.105754	0.134281	0.120521	0.122481	0.106383	0.116923	0.109325	0.0996732	0.111821	0.124386	0.120125	0.103226	0.122779	0.122924	0.118616	0.107203	0.108192	0.109399	0.0959119	0.113433	0.114833	0.0987261	0.120556
5		Liriodendron chinense	lch	N4*	0.132353	354	54	408	8.82947e-14	0.0136799	0.0242511	0.033237	0.02149	0.0146862	0.0156028	0.0247593	0.0264317	0.0201439	0.021097	0.0228245	0.0252996	0.0171184	0.018705	0.0166667	0.0215343	0.022973	0.0196629	0.0252809	0.0157143	0.0212766	0.0112994	0.0206044	0.0241821	0.0186246	0.0193906	0.0184922	0.0242588	0.0253165	0.0207469	0.0203488	0.0229885	0.0189229	0.012016	0.0275103	0.0138122	0.020436	0.0232877	0.0166667	0.0143678
6		Oryza sativa	osa	N5	0.0220588	399	9	408	1	0.235808	0.25463	0.247634	0.256798	0.23824	0.246177	0.239583	0.257812	0.265941	0.276336	0.234043	0.24564	0.25268	0.254086	0.214497	0.274678	0.252924	0.254786	0.273543	0.266362	0.248563	0.244898	0.267936	0.23824	0.253894	0.26138	0.257053	0.264095	0.270677	0.275758	0.275969	0.265672	0.230061	0.259644	0.285068	0.227964	0.261194	0.227829	0.233533	0.262295
7		Amborella trichopoda	atr
		MAPS 2
1	7398	Coptis chinensis	cch
2		Aquilegia coerulea	aco	N1	0.0615508	2348	154	2502	1	0.174581	0.167376	0.174581	0.191877	0.192837	0.157303	0.157616	0.168597	0.178284	0.165488	0.172057	0.17274	0.162275	0.170765	0.163585	0.172511	0.167776	0.180822	0.174757	0.161917	0.17047	0.165969	0.164659	0.166181	0.17942	0.175103	0.182654	0.142857	0.166887	0.18	0.170929	0.18169	0.160526	0.187079	0.163957	0.160738	0.17507	0.173427	0.178663	0.167341
3		Papaver somniferum	pso	N2	0.119012	1177	159	1336	0.84764	0.120635	0.125561	0.15873	0.125972	0.131376	0.146379	0.129518	0.146526	0.120244	0.134796	0.112121	0.146379	0.145038	0.131173	0.152997	0.12381	0.137371	0.11649	0.154705	0.146233	0.141966	0.132921	0.144377	0.13719	0.145015	0.133122	0.128834	0.138599	0.124451	0.13871	0.135937	0.134467	0.133234	0.155416	0.13615	0.109589	0.12398	0.139498	0.122024	0.128637
4		Vitis vinifera	vvi	N3*	0.17147	575	119	694	0.00351	0.116427	0.116057	0.115385	0.107544	0.128728	0.0955414	0.145588	0.109231	0.117089	0.136656	0.126183	0.119751	0.114977	0.106732	0.117925	0.126829	0.141509	0.114504	0.10859	0.116244	0.110063	0.117188	0.127925	0.114887	0.137008	0.125196	0.102761	0.103937	0.114583	0.113712	0.1406	0.110224	0.107463	0.130709	0.11859	0.124242	0.102073	0.129134	0.119048	0.122642
5		Liriodendron chinense	lch	N4*	0.108352	395	48	443	4.8E−10	0.0308824	0.0212465	0.022409	0.0145349	0.0249307	0.0303907	0.0231924	0.0182328	0.0226308	0.0251852	0.0210674	0.0304709	0.0153417	0.0285307	0.0230548	0.018705	0.0226629	0.0155148	0.0203193	0.0225764	0.0246734	0.0176211	0.0200286	0.0167683	0.0272206	0.022695	0.021978	0.0208914	0.0272109	0.0119581	0.0208044	0.02149	0.0205479	0.0184659	0.0155587	0.0211361	0.0242857	0.0241477	0.0168067	0.025
6		Oryza sativa	osa	N5	0.0151515	455	7	462	1	0.274016	0.275915	0.259484	0.263074	0.273556	0.268405	0.242075	0.285088	0.287443	0.267829	0.261905	0.292537	0.281113	0.300787	0.275602	0.30781	0.277526	0.259317	0.266562	0.256854	0.27027	0.262751	0.280916	0.273026	0.285061	0.271084	0.283358	0.283105	0.274453	0.292484	0.260935	0.263804	0.260542	0.309816	0.274691	0.291545	0.271605	0.277273	0.27439	0.288922
7		Amborella trichopoda	atr
		MAPS 3
1	7789	Theobroma cacao	tca
2		Prunus persica	ppe	N1	0.0150479	3600	55	3655	1	0.049151	0.0586713	0.0554593	0.0558799	0.0695048	0.0606557	0.0455312	0.0590717	0.0677258	0.0672834	0.0619546	0.0726073	0.0605809	0.0706985	0.0615514	0.0697074	0.0640512	0.0558848	0.0653266	0.0552764	0.0581197	0.0592654	0.060251	0.0606327	0.0696095	0.0775063	0.0635179	0.0615883	0.0604351	0.0600677	0.0651278	0.0661704	0.0585405	0.0696095	0.0578035	0.0783807	0.0578313	0.0584746	0.0708263	0.0555556
3		Vitis vinifera	vvi	N2*	0.265495	794	287	1081	5.7E−37	0.0776014	0.0776614	0.0686106	0.0743872	0.0743302	0.0658979	0.0692244	0.0725126	0.0701014	0.0788804	0.0751092	0.0775578	0.0635983	0.0747423	0.0638842	0.0696095	0.0702041	0.0865874	0.0746018	0.0591716	0.0838323	0.0658228	0.0746514	0.0650128	0.0735171	0.0889831	0.0747967	0.0652529	0.0787531	0.0678961	0.0629032	0.0665025	0.076428	0.0808511	0.0704809	0.0717373	0.074736	0.0700086	0.0730051	0.071066
4		Nelumbo nucifera	nnu	N3	0.0581614	502	31	533	0.21622	0.0558511	0.0503843	0.0491109	0.0395387	0.0587719	0.0468365	0.0456467	0.0526316	0.0466893	0.0533446	0.0356522	0.044665	0.0491667	0.0500417	0.0445378	0.0493617	0.0487409	0.0490849	0.057309	0.0448133	0.0473773	0.0448772	0.0452303	0.0515638	0.0473815	0.0428449	0.0461538	0.0419408	0.0471162	0.0538721	0.0523691	0.0490849	0.046042	0.0449915	0.0467056	0.0484282	0.0549717	0.0500431	0.0524563	0.047619
5		Coptis chinensis	cch	N4*	0.250614	610	204	814	0.00138	0.19803	0.196023	0.19697	0.19963	0.188697	0.185252	0.203828	0.189885	0.218839	0.20269	0.19001	0.196941	0.210526	0.183616	0.177435	0.19084	0.210672	0.2	0.190299	0.208448	0.193182	0.191312	0.179091	0.192344	0.194444	0.193246	0.197094	0.181256	0.203467	0.189316	0.193669	0.189908	0.19622	0.190883	0.1946	0.187325	0.174748	0.186741	0.199629	0.189897
6		Liriodendron chinense	lch	N5*	0.0776398	594	50	644	2.3E−10	0.0174216	0.0142857	0.0126904	0.0163666	0.0195745	0.0136656	0.0150754	0.013617	0.0212224	0.0185341	0.0137339	0.0258981	0.0147905	0.0185497	0.0142857	0.0168634	0.0148026	0.015625	0.0157285	0.017284	0.010906	0.0123558	0.0211382	0.0160338	0.0187908	0.0140962	0.0153722	0.0208167	0.0136656	0.0134907	0.0181219	0.0196721	0.019984	0.0169205	0.0181668	0.022632	0.0121852	0.0158465	0.0172697	0.0191667
7		Oryza sativa	osa
[truncated: 60 more columns]

## Sheet: Supplementary Data 4
Supplementary Data 4. The positive simulations of the background gene birth and death rates in each Multi-tAxon Paleopolyploidy Search (MAPS) analysis. The p-value for a one-sided Fisher's exact test was used to detect a significant node which was indicated by *. No adjustment made for multiple comparison.
Index #	Total nuclear gene family phylogenies #			Node	% Subtrees with shared duplication	# Subtrees without shared duplication	# Subtrees with shared duplication	Total subtrees #	p-value	% Simulated Subtrees with shared duplication
		MAPS 1
1	7165	Coptis chinensis	cch							1	2	3	4	5	6	7	8	9	10	11	12	13	14	15	16	17	18	19	20	21	22	23	24	25	26	27	28	29	30	31	32	33	34	35	36	37	38	39	40
2		Aquilegia coerulea	aco	N1	0.0550422	2352	137	2489	NA	0.176077	0.174081	0.147059	0.163522	0.159134	0.143251	0.157749	0.163569	0.164958	0.144349	0.160262	0.157703	0.156514	0.14794	0.171785	0.165049	0.184314	0.174908	0.165605	0.158547	0.171376	0.152015	0.180568	0.154067	0.151434	0.153089	0.157048	0.163636	0.168571	0.16126	0.154762	0.172512	0.164358	0.164865	0.153025	0.146667	0.155617	0.159195	0.147675	0.1673
3		Papaver somniferum	pso	N2	0.130161	1243	186	1429	NA	0.116484	0.120042	0.124473	0.127216	0.11835	0.127101	0.103149	0.130344	0.116649	0.0940649	0.112179	0.125786	0.11879	0.107991	0.113082	0.118012	0.112613	0.11747	0.123173	0.0974576	0.100849	0.11828	0.112371	0.126474	0.107527	0.127967	0.0995671	0.130682	0.115801	0.123904	0.105096	0.124306	0.141814	0.113052	0.108136	0.113052	0.114664	0.11838	0.121607	0.112179
4		Nelumbo nucifera	nnu	N3	0.147099	632	109	741	1.3E−05	0.196501	0.246196	0.232168	0.229485	0.238719	0.269287	0.247253	0.241047	0.254902	0.233859	0.221925	0.258065	0.231198	0.220452	0.222992	0.261474	0.216596	0.216113	0.231076	0.218329	0.232932	0.249651	0.258442	0.221763	0.230769	0.231707	0.2567	0.252125	0.236034	0.266376	0.237517	0.20904	0.247632	0.223433	0.235294	0.235135	0.215364	0.252387	0.222067	0.21547
5		Liriodendron chinense	lch	N4	0.132353	354	54	408	0.01054	0.190014	0.180672	0.178674	0.181058	0.172464	0.18797	0.178317	0.180142	0.215116	0.170455	0.1841	0.206897	0.173184	0.182197	0.15678	0.173239	0.182216	0.212377	0.213296	0.196605	0.194326	0.173913	0.20274	0.187413	0.180654	0.198034	0.187234	0.182749	0.17052	0.189112	0.190542	0.196839	0.187246	0.185495	0.177531	0.173261	0.167127	0.199725	0.198571	0.183119
6		Oryza sativa	osa	N5	0.0220588	399	9	408	NA	0.337349	0.355856	0.370149	0.35277	0.365625	0.403566	0.351598	0.375975	0.332808	0.371951	0.342508	0.362385	0.361963	0.354985	0.333837	0.363077	0.363636	0.365817	0.408537	0.347095	0.36124	0.35905	0.38565	0.375963	0.350932	0.353211	0.372488	0.346405	0.357362	0.373397	0.379416	0.362069	0.367733	0.371088	0.33752	0.334808	0.338301	0.38081	0.388633	0.343701
7		Amborella trichopoda	atr
		MAPS 2
1	7398	Coptis chinensis	cch
2		Aquilegia coerulea	aco	N1	0.0615508	2348	154	2502	NA	0.187097	0.181992	0.178771	0.17505	0.176044	0.187023	0.196813	0.179104	0.194211	0.189536	0.193707	0.184287	0.176931	0.187317	0.18146	0.175369	0.18914	0.193672	0.194156	0.195926	0.185185	0.189537	0.189464	0.187807	0.177435	0.180312	0.20491	0.200754	0.190341	0.180154	0.2074	0.1875	0.169591	0.187619	0.195965	0.196395	0.184803	0.190918	0.196279	0.184411
3		Papaver somniferum	pso	N2	0.119012	1177	159	1336	NA	0.121822	0.128571	0.136315	0.130536	0.120324	0.139362	0.121693	0.132203	0.12759	0.136574	0.122472	0.117841	0.14164	0.136108	0.122358	0.132435	0.125786	0.122494	0.127682	0.114827	0.139635	0.1222	0.136412	0.122588	0.121505	0.136161	0.137017	0.118943	0.142541	0.123348	0.128062	0.135104	0.131991	0.139509	0.128889	0.118889	0.128523	0.140021	0.118551	0.12311
4		Vitis vinifera	vvi	N3	0.17147	575	119	694	0.00277	0.234807	0.235127	0.236772	0.217656	0.243523	0.246518	0.241047	0.187411	0.271513	0.222065	0.20306	0.226667	0.225313	0.235465	0.226686	0.22576	0.245968	0.24269	0.220527	0.247619	0.26971	0.249659	0.222531	0.23589	0.22	0.223988	0.244755	0.229555	0.233618	0.244202	0.214599	0.227401	0.213499	0.240896	0.230345	0.26338	0.246459	0.220899	0.235714	0.215223
5		Liriodendron chinense	lch	N4	0.108352	395	48	443	0.00037	0.195592	0.186944	0.198347	0.169096	0.169128	0.180926	0.188627	0.166895	0.182979	0.188732	0.173601	0.203125	0.188761	0.179523	0.194118	0.161111	0.196676	0.184507	0.160274	0.197425	0.188841	0.213881	0.190217	0.181951	0.174095	0.169252	0.199413	0.175887	0.201991	0.198601	0.168079	0.17945	0.160391	0.177374	0.211781	0.179232	0.195335	0.195122	0.209607	0.188105
6		Oryza sativa	osa	N5	0.0151515	455	7	462	NA	0.378788	0.376744	0.352593	0.340909	0.353461	0.364952	0.349618	0.348348	0.363636	0.385937	0.366771	0.357595	0.358896	0.365055	0.359551	0.326562	0.369301	0.388535	0.374422	0.354545	0.352484	0.357911	0.354599	0.374436	0.331279	0.365625	0.373802	0.382582	0.344	0.34326	0.358372	0.384977	0.339312	0.384137	0.368992	0.366044	0.37931	0.378462	0.363777	0.344214
7		Amborella trichopoda	atr
		MAPS 3
1	7789	Theobroma cacao	tca
2		Prunus persica	ppe	N1	0.0150479	3600	55	3655	NA	0.0700758	0.0635893	0.0738363	0.0725646	0.064	0.0753769	0.0740375	0.0649675	0.0627919	0.0656615	0.0732564	0.0693165	0.067283	0.067283	0.0653495	0.0634518	0.0659923	0.0699523	0.0765054	0.0758413	0.06643	0.0623116	0.063015	0.0726744	0.0677452	0.066144	0.0648283	0.0712121	0.0721951	0.0688825	0.0723618	0.071499	0.0661765	0.0717923	0.0673989	0.0631229	0.0682041	0.0662589	0.0712531	0.0791985
3		Vitis vinifera	vvi	N2*	0.265495	794	287	1081	0.95598	0.252484	0.247032	0.228184	0.242188	0.232143	0.232459	0.210079	0.239362	0.241765	0.229738	0.219048	0.244058	0.216964	0.240615	0.23223	0.233151	0.23014	0.217391	0.25222	0.243393	0.239802	0.238922	0.226901	0.241014	0.23515	0.234772	0.242673	0.207862	0.241298	0.254277	0.220615	0.235435	0.237515	0.213075	0.215009	0.240563	0.230678	0.241044	0.23141	0.251598
4		Nelumbo nucifera	nnu	N3	0.0581614	502	31	533	NA	0.0587889	0.0569801	0.061499	0.0538415	0.0630631	0.0540049	0.0535818	0.0569886	0.0631645	0.0581602	0.0569007	0.0514874	0.0568807	0.0575495	0.0652837	0.0519243	0.059719	0.0516373	0.0493381	0.0542587	0.064375	0.0536468	0.06596	0.0533253	0.0617665	0.0548272	0.0536993	0.0522523	0.0489596	0.0587882	0.057352	0.0477941	0.050263	0.0579976	0.0493754	0.0510321	0.0535396	0.0535499	0.0591787	0.0522914
5		Coptis chinensis	cch	N4	0.250614	610	204	814	0.02699	0.291703	0.286325	0.268041	0.286351	0.32471	0.272571	0.295928	0.273997	0.301228	0.293537	0.290559	0.290847	0.299015	0.276481	0.287111	0.303114	0.323342	0.279963	0.307559	0.307692	0.273394	0.290468	0.296328	0.294222	0.304228	0.28257	0.283122	0.301151	0.284356	0.286738	0.300738	0.308608	0.286082	0.287783	0.29793	0.282028	0.282511	0.296875	0.269912	0.297321
6		Liriodendron chinense	lch	N5	0.0776398	594	50	644	3.7E−10	0.180357	0.196043	0.179317	0.179625	0.175455	0.190644	0.202392	0.187166	0.184411	0.171017	0.185701	0.190981	0.160291	0.17784	0.152866	0.151488	0.197248	0.175162	0.172383	0.158525	0.192164	0.177638	0.179825	0.191781	0.160781	0.202752	0.194757	0.185419	0.198037	0.190344	0.176692	0.17739	0.189578	0.187616	0.181818	0.19532	0.191993	0.186151	0.189919	0.190563
7		Oryza sativa	osa
[truncated: 60 more columns]

## Sheet: Supplementary Data 5
Supplementary Data 5. Location of the already-known benzylisoquinoline alkaloid metabolism genes in the Coptis chinensis genome.
Query(Accession number)	Gene abbreviation	Gene description	Gene ID	Scaffold	Start	End	Strand	% Identity
CjNCS1(AB267398.1)	NCS1	(S)-norcoclaurine synthase 1	Cch00007429	Chr2	3116407	3121521	-	89.83
CjNCS1(AB267398.1)	NCS1	(S)-norcoclaurine synthase 1	Cch00012457	Chr5	6641631	6645571	+	85.55
CjNCS1(AB267398.1)	NCS1	(S)-norcoclaurine synthase 1	Cch00007419	Chr2	2605126	2607727	-	82.37
CjPR10A(A2A1A1.2)	NCS2	(S)-norcoclaurine synthase 2	Cch00008332	Chr7	25657242	25658278	-	97.96
CjPR10A(A2A1A1.2)	NCS2	(S)-norcoclaurine synthase 2	Cch00026124	Chr3	1377926	1379286	+	67.53
Cc6OMT1(MH165875.1)	6OMT1	(S)-norcoclaurine 6-O-methyltransferase	Cch00029957	Chr5	97511533	97513253	+	100
Cc6OMT1(MH165875.1)	6OMT1	(S)-norcoclaurine 6-O-methyltransferase	Cch00016765	Chr5	12638551	12640165	+	84.23
Cc6OMT2(MH165876.1) Cj6OMT(D29811.1)	6OMT2	(S)-norcoclaurine 6-O-methyltransferase	Cch00029942	Chr5	97635698	97637333	-	100.00, 97.98
Ct7OMT(MH165877.1)	7OMT	(S)-norcoclaurine 7-O-methyltransferase	Cch00010773	Chr5	94115019	94119082	+	96.45
Ct7OMT(MH165877.1)	7OMT	(S)-norcoclaurine 7-O-methyltransferase	Cch00036015	Chr5	94140673	94145808	+	75.93
CjCNMT(AB061863.1)	CNMT	(S)-Coclaurine N-methyltransferase	Cch00026127	Chr3	1441523	1444313	-	87.5
CjCNMT(AB061863.1)	CNMT	(S)-Coclaurine N-methyltransferase	Cch00026123	Chr3	1371509	1375125	-	83.52
CjCNMT(AB061863.1)	CNMT	(S)-Coclaurine N-methyltransferase	Cch00030527	Chr3	1251248	1256933	-	74.08
CjCNMT(AB061863.1)	CNMT	(S)-Coclaurine N-methyltransferase	Cch00026119	Chr3	1296557	1298693	-	65.91
CjCYP80B2(AB025030.1), CcCYP80B3(ABS19627.1)	NMCH	(S)-N-methylcoclaurine-3'-hydroxylase	Cch00014994	utg500	848069	854389	+	95.95, 96.72
CjCYP80B2(AB025030.1), CcCYP80B3(ABS19627.1)	NMCH	(S)-N-methylcoclaurine-3'-hydroxylase	Cch00029940	Chr5	97665397	97667235	-	94.81, 97.4
Cc4'OMT(EU236699.1), Cj4'OMT1(D29812.1)	4'OMT	(S)-3'-hydroxy-N-methylcoclaurine 4'-O-methyltransferase	Cch00016647	Chr1	38435288	38437596	-	99.71, 98.57
CjBBE(AB747097.1)	BBE	Berberine bridge enzyme	Cch00010190	Chr3	6717752	6721177	+	98.09
CjSOMT(D29809.1), CtSOMT(MH165874.1)	SOMT	(S)-scoulerine 9-O-methyltransferase	Cch00028913	Chr3	103414319	103416020	-	98.16, 99.15
CjTHBO(AB564543.1)	STOX(THBO)	(S)-tetrahydroprotoberberine oxidase	Cch00029256	Chr8	8811562	8814983	+	97.45
CjCYP80G2(A8CDR5.1)	CTS	(S)-corytuberine synthase	Cch00025833	Chr3	118890494	118892666	-	98.15
CjCoOMT(Q8H9A8.1)	CoOMT	Columbamine O-methyltransferase	Cch00009771	Chr5	6400067	6401568	-	97.72
CjCoOMT(Q8H9A8.1)	CoOMT	Columbamine O-methyltransferase	Cch00004695	Chr5	14642547	14643799	+	88.64
CjCoOMT(Q8H9A8.1)	CoOMT	Columbamine O-methyltransferase	Cch00013432	Chr2	1781563	1782812	+	86.36
CjCoOMT(Q8H9A8.1)	CoOMT	Columbamine O-methyltransferase	Cch00030323	Chr3	110310531	110311740	-	79.32
CjCoOMT(Q8H9A8.1)	CoOMT	Columbamine O-methyltransferase	Cch00030325	Chr3	110336639	110339613	-	78.47
CjCYP719A1(AB026122.1)	CAS	(S)-canadine synthase	Cch00017825	Chr3	636696	638171	+	99.11
CjCYP719A1(AB026122.1)	CAS	(S)-canadine synthase	Cch00005300	Chr4	37242998	37244521	-	74.17
CjCYP719A1(AB026122.1)	CAS	(S)-canadine synthase	Cch00010495	Chr9	18197865	18199001	+	79.78
CjCYP719A1(AB026122.1)	CAS	(S)-canadine synthase	Cch00017821	Chr3	606521	607993	+	78.39
CjCYP719A1(AB026122.1)	CAS	(S)-canadine synthase	Cch00017813	Chr3	581926	583398	+	78.17
CjCYP719A1(AB026122.1)	CAS	(S)-canadine synthase	Cch00017817	Chr3	600607	602223	+	77.51
EcCYP719A5(AB434654.1)	CFS	(S)-cheilanthifoline synthase	Cch00017825	Chr3	636696	638171	+	64.38
EcCYP719A5(AB434654.1)	CFS	(S)-cheilanthifoline synthase	Cch00005300	Chr4	37242998	37244521	-	55.73
EcCYP719A2(AB126257.1)	SPS	(S)-stylopine synthase	Cch00017825	Chr3	636696	638171	+	68.07
EcCYP719A2(AB126257.1)	SPS	(S)-stylopine synthase	Cch00005300	Chr4	37242998	37244521	-	56.68
EcCYP719A3(AB126256.1)	SPS	(S)-stylopine synthase	Cch00017825	Chr3	636696	638171	+	60.18
EcCYP719A3(AB126256.1)	SPS	(S)-stylopine synthase	Cch00005300	Chr4	37242998	37244521	-	57.11
CjWRKY1(AB267401.1)	WRKY1	WRKY transcription factor	Cch00031519	Chr2	49255916	49257730	+	67.57
CjWRKY1(AB267401.1)	WRKY1	WRKY transcription factor	Cch00008762	Chr8	23893249	23894777	+	67.14
CjbHLH1(AB564544.1)	bHLH1	bHLH transcription factor	Cch00030529	Chr4	67010050	67011556	-	95.22
CjbHLH1(AB564544.1)	bHLH2	bHLH transcription factor	Cch00027435	Chr7	1941820	1942784	-	96.93

## Sheet: Supplementary Data 6
Supplementary Data 6. bHLH members identified in the Coptis chinensis genome.
Subfamily	Gene ID
Ib(2)	Cch00038265
	Cch00024855
	Cch00040867
	Cch00024977
	Cch00024342
	Cch00019429
	Cch00016235
	Cch00030933
	Cch00026277
	Cch00021683
	Cch00025683
	Cch00016456
	Cch00036826
IVd	Cch00033101
	Cch00011893
	Cch00006347
	Cch00012745
	Cch00024854
	Cch00024821
	Cch00022930
	Cch00000744
	Cch00008085
	Cch00033124
	Cch00002559
	Cch00012975
	Cch00025480
	Cch00012753
	Cch00015496
	Cch00037656
	Cch00002263
	Cch00008682
	Cch00037707
	Cch00018624
	Cch00001313
IVc	Cch00013057
	Cch00023259
IVa	Cch00025014
	Cch00009201
	Cch00009295
	Cch00036967
Ia	Cch00017355
	Cch00030583
	Cch00007089
	Cch00010252
	Cch00005232
	Cch00038291
	Cch00012271
	Cch00030877
II	Cch00016008
IIId+e	Cch00026612
IIIf	Cch00038266
	Cch00012446
IIIa+c	Cch00033953
	Cch00016783
	Cch00002192
	Cch00008644
orphan	Cch00031673
	Cch00027096
	Cch00025038
Vb	Cch00001530
XIII	Cch00035374
	Cch00020451
	Cch00039340
	Cch00021445
Va	Cch00006471
X	Cch00036339
	Cch00004281
	Cch00026058
IVb	Cch00021520
	Cch00021519
VIIIb	Cch00014450
	Cch00028170
	Cch00019640
	Cch00030715
	Cch00025151
	Cch00036009
	Cch00017354
	Cch00013811
	Cch00000624
	Cch00013453
	Cch00010052
	Cch00026960
	Cch00000679
	Cch00002500
	Cch00024886
	Cch00001988
	Cch00038626
	Cch00038630
	Cch00036042
	Cch00030529
	Cch00027435
IX	Cch00038291
	Cch00012271
	Cch00030877
XV	Cch00032246
	Cch00040530
	Cch00034995
VIIIb	Cch00024287
	Cch00011256
	Cch00031707
	Cch00031707
	Cch00027355
	Cch00031785
	Cch00030854
	Cch00001336
	Cch00033113
IVb	Cch00005776
	Cch00000153
XII	Cch00009295
	Cch00036967
	Cch00003549
Ia	Cch00007089
	Cch00010252
	Cch00005232
XI	Cch00039119
	Cch00029546
VIIa+b	Cch00002409
	Cch00005600
	Cch00005600
	Cch00002817
	Cch00005339
	Cch00005339
	Cch00016185
	Cch00003435
	Cch00026610
	Cch00010530
	Cch00007475
	Cch00029042
	Cch00013034
	Cch00013038
	Cch00013032
	Cch00015994
	Cch00015454
	Cch00007524

## Sheet: Supplementary Data 7
Supplementary Data 7. AP2/ERF members identified in the Coptis chinensis genome.
Subfamily	Gene ID	Subfamily	Gene ID	Subfamily	Gene ID	Subfamily	Gene ID	Subfamily	Gene ID	Subfamily	Gene ID	Subfamily	Gene ID	Subfamily	Gene ID	Subfamily	Gene ID	Subfamily	Gene ID	Subfamily	Gene ID	Subfamily	Gene ID	Subfamily	Gene ID	Subfamily	Gene ID	Subfamily	Gene ID	Subfamily	Gene ID	Subfamily	Gene ID	Subfamily	Gene ID	Subfamily	Gene ID	Subfamily	Gene ID	Subfamily	Gene ID	Subfamily	Gene ID	Subfamily	Gene ID	Subfamily	Gene ID
AP2	Cch00020467	IXc	Cch00033614	IXb	Cch00002987	Ixa	Cch00005719	VIIa	Cch00005764	Xa	Cch00009005	Xc	Cch00011961	VI-L	Cch00015115	VIIIa	Cch00016164	VIIIb	Cch00025781	Va	Cch00029316	Vb	Cch00037041	VI	Cch00030551	III-c	Cch00027588	IIIb	Cch00018345	IIId	Cch00000589	IIIe	Cch00007092	IIa	Cch00026188	IIc	Cch00012288	IIb	Cch00019082	IVa	Cch00027404	IVb	Cch00032626	Ia	Cch00014373	Ib	Cch00009706
	Cch00010614		Cch00010690		Cch00002986				Cch00001340		Cch00021260		Cch00011959				Cch00004303		Cch00005743		Cch00006466		Cch00032842		Cch00023045		Cch00008648		Cch00003839						Cch00036282				Cch00006818		Cch00023885		Cch00009981				Cch00017337
	Cch00030690		Cch00020107						Cch00037885		Cch00028052		Cch00011958				Cch00008169				Cch00017951		Cch00014396		Cch00039317		Cch00002612		Cch00027802														Cch00036638				Cch00006533
	Cch00036859		Cch00020109						Cch00001417								Cch00014684				Cch00033669		Cch00029488		Cch00033166		Cch00040570		Cch00015024														Cch00007017				Cch00006532
	Cch00012315		Cch00033613						Cch00003570								Cch00014687						Cch00029488				Cch00018344
	Cch00013297		Cch00010688						Cch00037442								Cch00004368										Cch00003558
	Cch00022970								Cch00016901								Cch00002189										Cch00003556
	Cch00017997								Cch00009226																		Cch00003559
	Cch00026796								Cch00007221																		Cch00003555
	Cch00003442								Cch00036751																		Cch00003553
	Cch00017947								Cch00039451																		Cch00003551
	Cch00033017																										Cch00003552
	Cch00027450																										Cch00015011
	Cch00018732
	Cch00023529
	Cch00011071
	Cch00024899
	Cch00011071
	Cch00024899
	Cch00026821
	Cch00036279
	Cch00028369
	Cch00001561
	Cch00032121
	Cch00016109
	Cch00000716
	Cch00033018
	Cch00003294
	Cch00027450
	Cch00027471

## Sheet: Supplementary Data 8
Supplementary Data 8. CYP gene families identified in Coptis chinensis and comparative analysis with other plants.
Clan	Family	Arabidopsis thaliana	Eschscholzia californica	Oryza sativa ssp. japonica	Carica papaya	Coptis chinensis	Gene ID of P450 genes in C. chinensis
51 clan	CYP51	2	1	11	1	1	Cch00034481
71 clan	CYP701	1	1	4	3	1	Cch00017961
	CYP703	1	1	1	1	1	Cch00018488
	CYP706	7	0	2	8	1	Cch00012057
	CYP71	53	27	105	26	17	Cch00002352,Cch00002357,Cch00006633,Cch00006637,Cch00006646,Cch00010301,Cch00023078,Cch00026969,Cch00027045,Cch00036405,Cch00040073,Cch00002351,Cch00025066,Cch00026459,Cch00025062,Cch00004130,Cch00009465
	CYP719	0	6	0	0	6	Cch00005300,Cch00017813,Cch00017817,Cch00017821,Cch00017825,Cch0001049
	CYP71-like	0	0	0		5	Cch00017314,Cch00017657,Cch00017756,Cch00024513,Cch00020090
	CYP736	0	0	0	3	19	Cch00000082,Cch00004930,Cch00006957,Cch00012292,Cch00015094,Cch00015095,Cch00015096,Cch00017469,Cch00017470,Cch00017472,Cch00017473,Cch00026126,Cch00031953,Cch00031954,Cch00036917,Cch00036920,Cch00039618,Cch00039619,Cch00039886
	CYP75	1	1	3	2	3	Cch00013955,Cch00004423,Cch00004433
	CYP76	8	1	38	4	33	Cch00018508,Cch00007581,Cch00037614,Cch00020683,Cch00029587,Cch00020685,Cch00010325,Cch00032031,Cch00032033,Cch00040300,Cch00006608,Cch00010056,Cch00025112,Cch00028558,Cch00032039,Cch00032414,Cch00032415,Cch00034002,Cch00035642,Cch00038103,Cch00038108,Cch00040298,Cch00018509,Cch00001880,Cch00020680,Cch00022285,Cch00029257,Cch00036819,Cch00036821,Cch00020681,Cch00026647,Cch00022289,Cch00020677
	CYP77	5	4	2	2	3	Cch00003547,Cch00015028,Cch00022496
	CYP78	6	10	8	3	8	Cch00020388,Cch00013658,Cch00013659,Cch00014408,Cch00015588,Cch00022403,Cch00023142,Cch00033704
	CYP79	8	11	4	3	3	Cch00022537,Cch00022100,Cch00034226
	CYP80	0	2	0	3	5	Cch00006576,Cch00014994,Cch00025833,Cch00029940,Cch00030907
	CYP81	16	4	13	15	17	Cch00021307,Cch00005002,Cch00005004,Cch00010075,Cch00010090,Cch00015173,Cch00015176,Cch00017145,Cch00010072,Cch00010082,Cch00010088,Cch00010089,Cch00010092,Cch00010095,Cch00015172,Cch00015174,Cch00031176
	CYP82	5	28	0	3	35	Cch00039249,Cch00003509,Cch00004709,Cch00004956,Cch00004964,Cch00010842,Cch00011844,Cch00011847,Cch00013416,Cch00018006,Cch00025778,Cch00032917,Cch00007424,Cch00007437,Cch00007439,Cch00012832,Cch00013423,Cch00016845,Cch00017286,Cch00017977,Cch00018003,Cch00018004,Cch00018010,Cch00018011,Cch00018013,Cch00024087,Cch00024091,Cch00024092,Cch00024093,Cch00024094,Cch00025818,Cch00027002,Cch00034577,Cch…
	CYP84	1	12	4	4	3	Cch00008158,Cch00022104,Cch00036984
	CYP89	7	1	20	1	2	Cch00009205,Cch00039406
	CYP93	1	1	7	5	10	Cch00038797,Cch00009434,Cch00013214,Cch00016594,Cch00016611,Cch00026196,Cch00031316,Cch00035339,Cch00035364,Cch00035366
	CYP93-like	0	0	0	0	1	Cch00027728
	CYP98	3	2	3	1	3	Cch00030374,Cch00001094,Cch00035606
	CYP705	30	0	0	0	0
	CYP712	0	0	0	3	0
	CYP73	1	2	4	0	0
	CYP83	0	0	0	1	0
	CYP92	0	4	14	1	0
	CYP99	0	0	2	0	0
710 clan	CYP710	4	1	6	1	1	Cch00029601
711 clan	CYP711	1	0	5	1	1	Cch00030510
72 clan	CYP714	2	0	6	1	5	Cch00015123,Cch00021290,Cch00021291,Cch00025715,Cch00040299
	CYP72	10	2	17	14	15	Cch00008370,Cch00008372,Cch00038540,Cch00038542,Cch00039403,Cch00006814,Cch00013546,Cch00015941,Cch00016706,Cch00031243,Cch00034033,Cch00034659,Cch00037093,Cch00037094,Cch00029875
	CYP734	1	1	5	1	2	Cch00000456,Cch00006938
	CYP749	0	0	0	0	1	Cch00005054
	CYP709	3	0	14	0	0
	CYP715	1	0	4	1	0
	CYP721	1	1	2	1	0
	CYP723	0	0	3	0	0
	CYP735	2	1	2	1	0
727 clan	CYP727	0	0	1	1	0
74 clan	CYP74	2	6	6	2	1	Cch00007453
82 clan	CYP702	6	0	0	0	0
85 clan	CYP707	4	4	3	7	6	Cch00004740,Cch00011165,Cch00011966,Cch00022862,Cch00018211,Cch00025860
	CYP716	2	1	0	1	15	Cch00039614,Cch00036511,Cch00013288,Cch00036509,Cch00033042,Cch00022510,Cch00022512,Cch00022529,Cch00022530,Cch00022532,Cch00022535,Cch00023775,Cch00027519,Cch00032490,Cch00033492
	CYP720	1	2	0	1	1	Cch00035291
	CYP85	1	0	1	2	1	Cch00003702
	CYP87	2	2	12	2	11	Cch00012738,Cch00012744,Cch00012746,Cch00027358,Cch00027364,Cch00037780,Cch00039476,Cch00039478,Cch00039483,Cch00030916,Cch00031479
	CYP88	2	1	1	7	3	Cch00019107,Cch00037193,Cch00006348
	CYP90	4	1	5	4	7	Cch00003345,Cch00025994,Cch00025996,Cch00033291,Cch00037897,Cch00012907,Cch00022997
	CYP708	3	0	0	0	0
	CYP718	1	3	0	1	0
	CYP722	1	0	1	2	0
	CYP724	1	1	1	2	0
	CYP728	0	0	14	7	0
	CYP729	0	0	2	6	0
	CYP733	0	0	1	1	0
86 clan	CYP704	3	0	6	3	11	Cch00036927,Cch00018960,Cch00001366,Cch00006436,Cch00022257,Cch00024723,Cch00035493,Cch00037611,Cch00037612,Cch00037613,Cch00038339
	CYP86	10	23	9	5	6	Cch00007950,Cch00035170,Cch00002371,Cch00012035,Cch00036788,Cch00040169
	CYP94	6	7	24	7	11	Cch00026767,Cch00011073,Cch00016427,Cch00031842,Cch00035425,Cch00037232,Cch00037235,Cch00016497,Cch00018845,Cch00016068,Cch00035548
	CYP96	14	11	12	4	0
97 clan	CYP97	3	1	3	3	3	Cch00004604,Cch00018630,Cch00014053
	CYP91	2	0	0	0	0
