# Supplementary material for: Analysis of the Coptis chinensis genome reveals the diversification of protoberberine-type alkaloids
Source: Nat Commun. 2021 Jun 2;12:3276. doi: 10.1038/s41467-021-23611-0 (PMC8172641; doi:10.1038/s41467-021-23611-0)
Supplement: Supplementary file 5 — Source Data [file 41467_2021_23611_MOESM5_ESM.xlsx]

## Sheet: Figure 4b
Figure 4b	CYP 719 Gene expression data
	Gene ID	Rhizome	Root	Leaflet	Petiole
	Cch00017813	0	0.16	0.19	0.47
	Cch00005300	0	0.46	0.3	0.1
	Cch00017825	148.26	58.01	91.74	10.52
	Cch00017821	0	0	7.32	3.17
	Cch00017817	0	0	11.94	8.65
	Cch00010495	0	0	0	0

## Sheet: Supplementary Fig. 10
Supplementary Fig. 10. Distribution of genes across species
Species	Single-copy orthologs	Multi-copy orthologs	Unique paralogs	Other orthologs	Unclustered genes
Aquilegia coerulea	6094	3386	1928	8824	4591
Papaver somniferum	635	17741	14722	24217	5703
Vitis vinifera	5769	4493	1943	10899	2730
Arabidopsis thaliana	5178	5622	3289	8774	4699
Amborella trichopoda	6820	1627	840	6011	1808
Coptis chinensis	5995	3564	8652	10715	12078
Cinnamomum kanehirae	5352	5408	2226	8425	5120
Liriodendron chinense	5704	5096	9634	9606	5229
Macleaya cordata	6030	3213	965	8532	3171
Nelumbo nucifera	4404	6833	9933	10304	15238
Oryza sativa	5395	5284	8569	7093	12708
Theobroma cacao	6057	3409	998	9128	1926

## Sheet: Supplementary Fig. 23
Supplementary Fig. 23
	Berberine		Mean (g/g)	Sample-1	Sample-2	Sample-3	RSD
		Rhizome	0.0694796	0.07182	0.06989	0.06681	0.0363548
		Root	0.0180753	0.01873	0.0181	0.01754	0.0328495
		Leaf	0.0152056	0.01552	0.01511	0.01494	0.0196288
		Petiole	0.0182768	0.01891	0.01784	0.0182	0.0297247
	Palmatine		Mean (g/g)	Sample-1	Sample-2	Sample-3	RSD
		Rhizome	0.0170791	0.0175	0.0168	0.017	0.0210851
		Root	0.00216371	0.00218	0.00224	0.00212	0.0275229
		Leaf	0.000945743	0.00084	0.00092	0.00089	0.0457523
		Petiole	0.00163452	0.00153	0.00164	0.00161	0.0356877
	Coptisine		Mean (g/g)	Sample-1	Sample-2	Sample-3	RSD
		Rhizome	0.0236021	0.0241	0.02371	0.02309	0.021552
		Root	0.0156165	0.0162	0.01538	0.01511	0.0364739
		Leaf	0.00121114	0.00121	0.00116	0.00117	0.0224216
		Petiole	0.00911283	0.00887	0.00923	0.00931	0.0256525
	Epiberberine		Mean (g/g)	Sample-1	Sample-2	Sample-3	RSD
		Rhizome	0.0128973	0.01338	0.01281	0.01259	0.0315408
		Root	0.00974141	0.00959	0.00997	0.00961	0.0219938
		Leaf	0.000285594	0.00028	0.00031	0.00029	0.0520747
		Petiole	0.00348641	0.00352	0.00344	0.00363	0.0270238
	Jatrorrhizine		Mean (g/g)	Sample-1	Sample-2	Sample-3	RSD
		Rhizome	0.0056	0.00581	0.00554	0.00547	0.032022
		Root	0.0067	0.00693	0.00651	0.00659	0.0334014
		Leaf	0.0015	0.00151	0.00149	0.00161	0.041838
		Petiole	0.0021	0.00211	0.00207	0.00199	0.0297088

## Sheet: Supplementary Fig. 28
Supplementary Fig. 28. qRT-PCR validation analysis
Gene ID	Repeat	Expression (2-ΔΔCt)
Cch00017821	Leaflet-1	1.161
Cch00017821	Leaflet-2	1.35221
Cch00017821	Leaflet-3	1.53161
Cch00017821	Petiole-1	0.374657
Cch00017821	Petiole-2	0.400369
Cch00017821	Petiole-3	0.49882
Cch00017821	Root-1	1.30057
Cch00017821	Root-2	0.912194
Cch00017821	Root-3	0.903707
Cch00017821	Rhizome-1	0.0853383
Cch00017821	Rhizome-2	0.141721
Cch00017821	Rhizome-3	0.105344
Cch00017825	Leaflet-1	1.12276
Cch00017825	Leaflet-2	1.06223
Cch00017825	Leaflet-3	1.03349
Cch00017825	Petiole-1	0.675899
Cch00017825	Petiole-2	0.577546
Cch00017825	Petiole-3	0.549628
Cch00017825	Root-1	3.64368
Cch00017825	Root-2	3.12636
Cch00017825	Root-3	3.68479
Cch00017825	Rhizome-1	41.8489
Cch00017825	Rhizome-2	34.8247
Cch00017825	Rhizome-3	35.6143
Cch00017817	Leaflet-1	6.37911
Cch00017817	Leaflet-2	4.33889
Cch00017817	Leaflet-3	11.1172
Cch00017817	Petiole-1	0.805587
Cch00017817	Petiole-2	0.869555
Cch00017817	Petiole-3	0.780205
Cch00017817	Root-1	0.120044
Cch00017817	Root-2	0.124012
Cch00017817	Root-3	0.129727
Cch00017817	Rhizome-1	1.11839
Cch00017817	Rhizome-2	1.08372
Cch00017817	Rhizome-3	1.35102
